# Supplementary material for: Gut microbe-derived extracellular vesicles induce insulin resistance, thereby impairing glucose metabolism in skeletal muscle
Source: Sci Rep. 2015 Oct 29;5:15878. doi: 10.1038/srep15878 (PMC4625370; doi:10.1038/srep15878)
Supplement: Dataset 1 [file srep15878-s2.xls]

## Sheet: Sheet1
Rank	Taxonomy	Name	Bacteria (RD)	bacteria (HFD)	EV (RD)	EV (HFD)	SUM (Ratio)	Bacteria (RD)	Bacteria (HFD)	EV (RD)	EV (HFD)	Sum (Number)
Species	Bacteria;;;Proteobacteria;;Gammaproteobacteria;;Pseudomonadales;;Pseudomonadaceae;;Pseudomonas;Pseudomonas cedrina	Pseudomonas cedrina	0.1297	0.01201	27.6971	5.93506	33.7739	9	1	3204	1146	4360
Species	Bacteria;;;Proteobacteria;;Gammaproteobacteria;;Pseudomonadales;;Pseudomonadaceae;;Pseudomonas;Pseudomonas extremaustralis	Pseudomonas extremaustralis	3.79017	12.4294	15.3008	28.5773	60.0978	263	1035	1770	5518	8586
Species	Bacteria;;;Proteobacteria;;Gammaproteobacteria;;Pseudomonadales;;Pseudomonadaceae;;Pseudomonas;Pseudomonas trivialis	Pseudomonas trivialis	1.13849	2.00552	5.73997	17.9761	26.8601	79	167	664	3471	4381
Species	Bacteria;;;Proteobacteria;;Gammaproteobacteria;;Pseudomonadales;;Pseudomonadaceae;;Pseudomonas;Pseudomonas panacis	Pseudomonas panacis	1.72936	5.42813	6.94156	14.1644	28.2634	120	452	803	2735	4110
Species	Bacteria;;;TM7;;TM7_c;;EU381732_o;;EU381732_f;;EU381732_g;AJ400239_s	AJ400239_s	13.6043	0.76858	14.5488	0.78202	29.7036	944	64	1683	151	2842
Species	Bacteria;;;TM7;;TM7_c;;EU381732_o;;EU381732_f;;EU381732_g;DQ777900_s	DQ777900_s	4.89984	3.20644	7.40837	2.69822	18.2129	340	267	857	521	1985
Species	Bacteria;;;Bacteroidetes;;Bacteroidia;;Bacteroidales;;Prevotellaceae;;Prevotella;DQ815942_s	DQ815942_s	11.6876	0	0.04322	0	11.7308	811	0	5	0	816
Species	Bacteria;;;TM7;;TM7_c;;EU381732_o;;EU381732_f;;EU381732_g;EU381732_g_uc	EU381732_g_uc	1.81582	4.93575	2.55014	2.3357	11.6374	126	411	295	451	1283
Species	Bacteria;;;Firmicutes;;Erysipelotrichi;;Erysipelotrichales;;Erysipelotrichaceae;;EF603943_g;EF603943_s	EF603943_s	0.41793	18.8904	0	0.04661	19.3549	29	1573	0	9	1611
Species	Bacteria;;;Proteobacteria;;Gammaproteobacteria;;Pseudomonadales;;Pseudomonadaceae;;Pseudomonas;Pseudomonas grimontii	Pseudomonas grimontii	0.2594	0.07205	1.69433	3.34559	5.37137	18	6	196	646	866
Species	Bacteria;;;TM7;;TM7_c;;EU381732_o;;EU381732_f;;EU381732_f_uc;EU381732_f_uc_s	EU381732_f_uc_s	1.55642	1.38105	2.03147	0.96328	5.93222	108	115	235	186	644
Species	Bacteria;;;Proteobacteria;;Gammaproteobacteria;;Pseudomonadales;;Pseudomonadaceae;;Pseudomonas;Pseudomonas libanensis	Pseudomonas libanensis	0.10088	0.06005	2.32538	1.11865	3.60496	7	5	269	216	497
Species	Bacteria;;;Bacteroidetes;;Bacteroidia;;Bacteroidales;;EF602759_f;;EF602759_f_uc;EF602759_f_uc_s	EF602759_f_uc_s	3.66047	0.44434	0.13831	0	4.24312	254	37	16	0	307
Species	Bacteria;;;Firmicutes;;Bacilli;;Lactobacillales;;Lactobacillaceae;;Lactobacillus;Lactobacillus animalis	Lactobacillus animalis	0.40352	8.09415	0	0.02072	8.51839	28	674	0	4	706
Species	Bacteria;;;Proteobacteria;;Alphaproteobacteria;;Caulobacterales;;Caulobacteraceae;;Brevundimonas;Brevundimonas vesicularis group	Brevundimonas vesicularis group	0.11529	0.21616	0.389	1.66244	2.38289	8	18	45	321	392
Species	Bacteria;;;Actinobacteria;;Actinobacteria_c;;Micrococcales;;Micrococcaceae;;Rothia;Rothia mucilaginosa	Rothia mucilaginosa	0	0.33626	0.88174	2.45481	3.67281	0	28	102	474	604
Species	Bacteria;;;Firmicutes;;Clostridia;;Clostridiales;;Clostridiales_uc;;Clostridiales_uc_g;Clostridiales_uc_s	Clostridiales_uc_s	3.27136	0.87667	0.51867	0.14501	4.81171	227	73	60	28	388
Species	Bacteria;;;Tenericutes;;Mollicutes;;AM275436_o;;FJ367060_f;;4P000387_g;4P000387_s	4P000387_s	4.23692	2.07758	0.11238	0.03107	6.45795	294	173	13	6	486
Species	Bacteria;;;Proteobacteria;;Gammaproteobacteria;;Enterobacteriales;;Enterobacteriaceae;;Escherichia;Escherichia coli group	Escherichia coli group	0.04323	0.45635	0.68292	1.66762	2.85012	3	38	79	322	442
Species	Bacteria;;;Firmicutes;;Clostridia;;Clostridiales;;Ruminococcaceae;;DQ532165_g;AY993113_s	AY993113_s	5.47629	0	0.48409	0.00518	5.96556	380	0	56	1	437
Species	Bacteria;;;Firmicutes;;Clostridia;;Clostridiales;;Ruminococcaceae;;DQ532165_g;DQ532165_g_uc	DQ532165_g_uc	5.24571	0	0.25934	0	5.50505	364	0	30	0	394
Species	Bacteria;;;Firmicutes;;Clostridia;;Clostridiales;;Ruminococcaceae;;Ruminococcaceae_uc;Ruminococcaceae_uc_s	Ruminococcaceae_uc_s	2.70932	0.24018	0.27663	0.10358	3.32971	188	20	32	20	260
Species	Bacteria;;;Actinobacteria;;Actinobacteria_c;;Propionibacteriales;;Propionibacteriaceae;;Propionibacterium;Propionibacterium acnes	Propionibacterium acnes	0	0.03603	0.61376	1.3517	2.00149	0	3	71	261	335
Species	Bacteria;;;Bacteroidetes;;Bacteroidia;;Bacteroidales;;EU845084_f;;EF603735_g;EF603735_g_uc	EF603735_g_uc	0	4.6115	0	0.00518	4.61668	0	384	0	1	385
Species	Bacteria;;;Actinobacteria;;Coriobacteriia;;Coriobacteriales;;Coriobacteriaceae;;Coriobacteriaceae_uc;Coriobacteriaceae_uc_s	Coriobacteriaceae_uc_s	0.47557	3.31452	0	0	3.79009	33	276	0	0	309
Species	Bacteria;;;Firmicutes;;Clostridia;;Clostridiales;;Lachnospiraceae;;Lachnospiraceae_uc;Lachnospiraceae_uc_s	Lachnospiraceae_uc_s	0.69174	0.76858	0.04322	0.06215	1.56569	48	64	5	12	129
Species	Bacteria;;;Bacteroidetes;;Bacteroidia;;Bacteroidales;;Bacteroidales_uc;;Bacteroidales_uc_g;Bacteroidales_uc_s	Bacteroidales_uc_s	0.90791	0.91269	0.05187	0.05697	1.92944	63	76	6	11	156
Species	Bacteria;;;Actinobacteria;;Actinobacteria_c;;Bifidobacteriales;;Bifidobacteriaceae;;Bifidobacterium;Bifidobacterium pseudolongum	Bifidobacterium pseudolongum	2.49315	0.22817	0	0.09322	2.81454	173	19	0	18	210
Species	Bacteria;;;Proteobacteria;;Gammaproteobacteria;;Pseudomonadales;;Pseudomonadaceae;;Pseudomonas;Pseudomonas proteolytica	Pseudomonas proteolytica	0.07206	0.46836	0.40629	0.8597	1.80641	5	39	47	166	257
Species	Bacteria;;;Bacteroidetes;;Bacteroidia;;Bacteroidales;;Prevotellaceae;;Prevotellaceae_uc;Prevotellaceae_uc_s	Prevotellaceae_uc_s	1.34025	0	0	0.01554	1.35579	93	0	0	3	96
Species	Bacteria;;;Proteobacteria;;Alphaproteobacteria;;Caulobacterales;;Caulobacteraceae;;Brevundimonas;Brevundimonas intermedia	Brevundimonas intermedia	0.04323	0.12009	0.16425	0.64219	0.96976	3	10	19	124	156
Species	Bacteria;;;Proteobacteria;;Gammaproteobacteria;;Xanthomonadales;;Xanthomonadaceae;;Xanthomonadaceae_uc;Xanthomonadaceae_uc_s	Xanthomonadaceae_uc_s	0.56204	0.55242	0.68292	0.1709	1.96828	39	46	79	33	197
Species	Bacteria;;;Proteobacteria;;Gammaproteobacteria;;Pseudomonadales;;Pseudomonadaceae;;Pseudomonas;Pseudomonas marginalis	Pseudomonas marginalis	0.07206	0.03603	0.28527	0.91667	1.31003	5	3	33	177	218
Species	Bacteria;;;Proteobacteria;;Gammaproteobacteria;;Xanthomonadales;;Xanthomonadaceae;;Stenotrophomonas;Pseudomonas hibiscicola	Pseudomonas hibiscicola	0.04323	0.10808	0.24205	1.03579	1.42915	3	9	28	200	240
Species	Bacteria;;;Bacteroidetes;;Flavobacteria;;Flavobacteriales;;Flavobacteriaceae;;Elizabethkingia;Elizabethkingia miricola	Elizabethkingia miricola	0.04323	0.15612	0.29391	0.94774	1.441	3	13	34	183	233
Species	Bacteria;;;Firmicutes;;Clostridia;;Clostridiales;;Ruminococcaceae;;DQ532165_g;EF100081_s	EF100081_s	2.00317	0	0.0778	0	2.08097	139	0	9	0	148
Species	Bacteria;;;TM7;;TM7_c;;EU381732_o;;EU381732_o_uc;;EU381732_o_uc_g;EU381732_o_uc_s	EU381732_o_uc_s	0.67733	0.44434	0.3112	0.19162	1.62449	47	37	36	37	157
Species	Bacteria;;;Bacteroidetes;;Bacteroidia;;Bacteroidales;;EF602759_f;;EF406806_g;EF406744_s	EF406744_s	0.20176	0.36027	0	0	0.56203	14	30	0	0	44
Species	Bacteria;;;Bacteroidetes;;Bacteroidia;;Bacteroidales;;EU845084_f;;EF603735_g;EF603735_s	EF603735_s	0.02882	2.53393	0	0	2.56275	2	211	0	0	213
Species	Bacteria;;;Firmicutes;;Clostridia;;Clostridiales;;DQ326408_f;;DQ326408_f_uc;DQ326408_f_uc_s	DQ326408_f_uc_s	2.2914	0.01201	0.06916	0	2.37257	159	1	8	0	168
Species	Bacteria;;;Proteobacteria;;Gammaproteobacteria;;Pseudomonadales;;Pseudomonadaceae;;Pseudomonas;Pseudomonas_uc	Pseudomonas_uc	0.11529	0.18014	0.34578	0.45057	1.09178	8	15	40	87	150
Species	Bacteria;;;TM7;;TM7_c;;EU381732_o;;EU381732_f;;EF445280_g;EU469875_s	EU469875_s	0.30264	0.27621	0.59647	0.09322	1.26854	21	23	69	18	131
Species	Bacteria;;;Proteobacteria;;Gammaproteobacteria;;Pseudomonadales;;Pseudomonadaceae;;Pseudomonas;Pseudomonas brenneri	Pseudomonas brenneri	0.11529	0.34826	0.27663	0.42985	1.17003	8	29	32	83	152
Species	Bacteria;;;Bacteroidetes;;Bacteroidia;;Bacteroidales;;EF602759_f;;EF406806_g;EF406806_g_uc	EF406806_g_uc	0.2594	0.18014	0.01729	0	0.45683	18	15	2	0	35
Species	Bacteria;;;Firmicutes;;Erysipelotrichi;;Erysipelotrichales;;Erysipelotrichaceae;;EF603943_g;EU503626_s	EU503626_s	0.04323	1.75333	0	0.01036	1.80692	3	146	0	2	151
Species	Bacteria;;;Firmicutes;;Bacilli;;Lactobacillales;;GQ130066_f;;GQ130066_g;GQ130066_s	GQ130066_s	0	0.03603	0.02593	0.75095	0.81291	0	3	3	145	151
Species	Bacteria;;;Bacteroidetes;;Bacteroidia;;Bacteroidales;;Rikenellaceae;;Alistipes;DQ815759_s	DQ815759_s	0.85027	0	0.04322	0	0.89349	59	0	5	0	64
Species	Bacteria;;;Firmicutes;;Bacilli;;Lactobacillales;;Lactobacillaceae;;Lactobacillus;Lactobacillus johnsonii	Lactobacillus johnsonii	0.2594	1.42909	0	0	1.68849	18	119	0	0	137
Species	Bacteria;;;Firmicutes;;Erysipelotrichi;;Erysipelotrichales;;Erysipelotrichaceae;;Erysipelotrichaceae_uc;Erysipelotrichaceae_uc_s	Erysipelotrichaceae_uc_s	0.56204	0.94872	0	0.02589	1.53665	39	79	0	5	123
Species	Bacteria;;;TM7;;TM7_c;;TM7_c_uc;;TM7_c_uc_f;;TM7_c_uc_g;TM7_c_uc_s	TM7_c_uc_s	0.18735	0.42032	0.14696	0.06733	0.82196	13	35	17	13	78
Species	Bacteria;;;Firmicutes;;Erysipelotrichi;;Erysipelotrichales;;Erysipelotrichales_uc;;Erysipelotrichales_uc_g;Erysipelotrichales_uc_s	Erysipelotrichales_uc_s	0.21617	1.23694	0	0.00518	1.45829	15	103	0	1	119
Species	Bacteria;;;Proteobacteria;;Betaproteobacteria;;Burkholderiales;;Oxalobacteraceae;;Janthinobacterium;Janthinobacterium lividum	Janthinobacterium lividum	0.05765	0.06005	0.18154	0.43503	0.73427	4	5	21	84	114
Species	Bacteria;;;Proteobacteria;;Gammaproteobacteria;;Pseudomonadales;;Pseudomonadaceae;;Pseudomonadaceae_uc;Pseudomonadaceae_uc_s	Pseudomonadaceae_uc_s	0.31705	0.28822	0.17289	0.16055	0.93871	22	24	20	31	97
Species	Bacteria;;;Bacteroidetes;;Bacteroidia;;Bacteroidales;;EF602759_f;;EF406806_g;EF406857_s	EF406857_s	0.05765	0.46836	0.29391	0	0.81992	4	39	34	0	77
Species	Bacteria;;;Proteobacteria;;Gammaproteobacteria;;Pseudomonadales;;Pseudomonadales_uc;;Pseudomonadales_uc_g;Pseudomonadales_uc_s	Pseudomonadales_uc_s	0.15852	0.16813	0.3112	0.13983	0.77768	11	14	36	27	88
Species	Bacteria;;;Proteobacteria;;Gammaproteobacteria;;Pseudomonadales;;Pseudomonadaceae;;Pseudomonas;AF430121_s	AF430121_s	0.01441	0.02402	0.1556	0.42985	0.62388	1	2	18	83	104
Species	Bacteria;;;Firmicutes;;Clostridia;;Clostridiales;;Ruminococcaceae;;DQ532165_g;DQ394667_s	DQ394667_s	0.87909	0	0.16425	0	1.04334	61	0	19	0	80
Species	Bacteria;;;Bacteroidetes;;Bacteroidia;;Bacteroidales;;Rikenellaceae;;Alistipes;DQ815748_s	DQ815748_s	0.28823	0	0.00864	0	0.29687	20	0	1	0	21
Species	Bacteria;;;Proteobacteria;;Betaproteobacteria;;Burkholderiales;;Oxalobacteraceae;;Janthinobacterium;Janthinobacterium agaricidamnosum	Janthinobacterium agaricidamnosum	0.02882	0.09607	0.11238	0.36253	0.5998	2	8	13	70	93
Species	Bacteria;;;Proteobacteria;;Deltaproteobacteria;;Desulfovibrionales;;Desulfovibrionaceae;;DQ815907_g;DQ815907_g_uc	DQ815907_g_uc	0.21617	0.87667	0	0	1.09284	15	73	0	0	88
Species	Bacteria;;;Firmicutes;;Clostridia;;Clostridia_uc;;Clostridia_uc_f;;Clostridia_uc_g;Clostridia_uc_s	Clostridia_uc_s	0.47557	0.1321	0.10373	0.00518	0.71658	33	11	12	1	57
Species	Bacteria;;;Bacteroidetes;;Bacteroidia;;Bacteroidales;;EF602759_f;;EF406806_g;EU504830_s	EU504830_s	0.28823	0	0	0	0.28823	20	0	0	0	20
Species	Bacteria;;;Bacteroidetes;;Bacteroidia;;Bacteroidales;;Rikenellaceae;;EU760448_g;EU760448_s	EU760448_s	0.33146	0.30023	0	0.00518	0.63687	23	25	0	1	49
Species	Bacteria;;;Tenericutes;;Mollicutes;;AM275436_o;;AM275436_o_uc;;AM275436_o_uc_g;AM275436_o_uc_s	AM275436_o_uc_s	0.40352	0.22817	0.11238	0	0.74407	28	19	13	0	60
Species	Bacteria;;;Firmicutes;;Clostridia;;Clostridiales;;Lachnospiraceae;;EU510102_g;EU510102_g_uc	EU510102_g_uc	0.07206	0	0	0	0.07206	5	0	0	0	5
Species	Bacteria;;;Firmicutes;;Clostridia;;Clostridiales;;Ruminococcaceae;;EU509847_g;EU509847_s	EU509847_s	0.02882	0.07205	0.24205	0.01036	0.35328	2	6	28	2	38
Species	Bacteria;;;Bacteroidetes;;Bacteroidia;;Bacteroidales;;EF602759_f;;EF406830_g;EF406830_g_uc	EF406830_g_uc	0.23058	0.01201	0.00864	0	0.25123	16	1	1	0	18
Species	Bacteria;;;Bacteroidetes;;Bacteroidia;;Bacteroidales;;Prevotellaceae;;Prevotella;Prevotella_uc	Prevotella_uc	0.37469	0	0	0.06215	0.43684	26	0	0	12	38
Species	Bacteria;;;Firmicutes;;Clostridia;;Clostridiales;;Ruminococcaceae;;EF404684_g;EF404684_g_uc	EF404684_g_uc	0.28823	0.21616	0.0778	0.00518	0.58737	20	18	9	1	48
Species	Bacteria;;;Bacteroidetes;;Bacteroidia;;Bacteroidales;;EF602759_f;;EF406830_g;EF406432_s	EF406432_s	0.1297	0	0	0	0.1297	9	0	0	0	9
Species	Bacteria;;;Proteobacteria;;Betaproteobacteria;;Burkholderiales;;Comamonadaceae;;Delftia;Delftia lacustris	Delftia lacustris	0.02882	0.03603	0.0778	0.2952	0.43785	2	3	9	57	71
Species	Bacteria;;;Firmicutes;;Clostridia;;Clostridiales;;Peptostreptococcaceae;;Clostridium_g4;FJ660495_s	FJ660495_s	0.01441	0.91269	0	0	0.9271	1	76	0	0	77
Species	Bacteria;;;Firmicutes;;Bacilli;;Lactobacillales;;Lactobacillaceae;;Lactobacillaceae_uc;Lactobacillaceae_uc_s	Lactobacillaceae_uc_s	0.08647	0.72055	0	0	0.80702	6	60	0	0	66
Species	Bacteria;;;Firmicutes;;Erysipelotrichi;;Erysipelotrichi_uc;;Erysipelotrichi_uc_f;;Erysipelotrichi_uc_g;Erysipelotrichi_uc_s	Erysipelotrichi_uc_s	0.05765	0.73256	0	0	0.79021	4	61	0	0	65
Species	Bacteria;;;Bacteroidetes;;Bacteroidia;;Bacteroidales;;EF602759_f;;EF602759_g;EU505117_s	EU505117_s	0.21617	0	0	0	0.21617	15	0	0	0	15
Species	Bacteria;;;Firmicutes;;Clostridia;;Clostridiales;;Ruminococcaceae;;EU509847_g;EU509847_g_uc	EU509847_g_uc	0.18735	0.07205	0.02593	0	0.28533	13	6	3	0	22
Species	Bacteria;;;Bacteroidetes;;Bacteroidia;;Bacteroidales;;EF602759_f;;EF406806_g;EF604763_s	EF604763_s	0.36028	0	0.02593	0	0.38621	25	0	3	0	28
Species	Bacteria;;;Bacteroidetes;;Bacteroidia;;Bacteroidales;;EF602759_f;;EF406806_g;EF603904_s	EF603904_s	0.10088	0.27621	0	0	0.37709	7	23	0	0	30
Species	Bacteria;;;Firmicutes;;Clostridia;;Clostridiales;;Ruminococcaceae;;DQ015059_g;DQ015059_g_uc	DQ015059_g_uc	0.18735	0.40831	0.03458	0	0.63024	13	34	4	0	51
Species	Bacteria;;;Tenericutes;;Mollicutes;;AM275436_o;;FJ367060_f;;FJ367060_f_uc;FJ367060_f_uc_s	FJ367060_f_uc_s	0.33146	0.21616	0.04322	0.03107	0.62191	23	18	5	6	52
Species	Bacteria;;;Firmicutes;;Clostridia;;Clostridiales;;Ruminococcaceae;;EF404684_g;EF404684_s	EF404684_s	0.20176	0	0.10373	0	0.30549	14	0	12	0	26
Species	Bacteria;;;Firmicutes;;Clostridia;;Clostridiales;;Ruminococcaceae;;DQ532165_g;GQ451192_s	GQ451192_s	0.59086	0	0.06916	0	0.66002	41	0	8	0	49
Species	Bacteria;;;Firmicutes;;Clostridia;;Clostridiales;;Lachnospiraceae;;EF603632_g;EF406628_s	EF406628_s	0.01441	0	0	0	0.01441	1	0	0	0	1
Species	Bacteria;;;Proteobacteria;;Epsilonproteobacteria;;Campylobacterales;;Helicobacteraceae;;Helicobacter;Helicobacter ganmani	Helicobacter ganmani	0.14411	0.21616	0	0	0.36027	10	18	0	0	28
Species	Bacteria;;;Proteobacteria;;Gammaproteobacteria;;Xanthomonadales;;Xanthomonadaceae;;Stenotrophomonas;Pseudomonas beteli	Pseudomonas beteli	0	0.04804	0.02593	0.24341	0.31738	0	4	3	47	54
Species	Bacteria;;;Bacteroidetes;;Bacteroidia;;Bacteroidales;;EF602759_f;;EF406830_g;EF603109_s	EF603109_s	0.2594	0	0.00864	0	0.26804	18	0	1	0	19
Species	Bacteria;;;Proteobacteria;;Alphaproteobacteria;;Caulobacterales;;Caulobacteraceae;;Caulobacteraceae_uc;Caulobacteraceae_uc_s	Caulobacteraceae_uc_s	0.04323	0.02402	0.0778	0.06215	0.2072	3	2	9	12	26
Species	Bacteria;;;Bacteroidetes;;Bacteroidia;;Bacteroidales;;Prevotellaceae;;Prevotella;EF097566_s	EF097566_s	0.36028	0	0	0	0.36028	25	0	0	0	25
Species	Bacteria;;;Actinobacteria;;Coriobacteriia;;Coriobacteriales;;Coriobacteriaceae;;EU504948_g;EU457418_s	EU457418_s	0.5044	0	0.00864	0	0.51304	35	0	1	0	36
Species	Bacteria;;;Proteobacteria;;Gammaproteobacteria;;Pseudomonadales;;Pseudomonadaceae;;Pseudomonas;Pseudomonas mediterranea	Pseudomonas mediterranea	0	0	0.02593	0.18126	0.20719	0	0	3	35	38
Species	Bacteria;;;Proteobacteria;;Gammaproteobacteria;;Xanthomonadales;;Xanthomonadaceae;;FJ184353_g;FJ184353_g_uc	FJ184353_g_uc	0.07206	0.08406	0.1556	0.05179	0.36351	5	7	18	10	40
Species	Bacteria;;;Bacteroidetes;;Bacteroidia;;Bacteroidales;;Rikenellaceae;;Rikenellaceae_uc;Rikenellaceae_uc_s	Rikenellaceae_uc_s	0.21617	0.12009	0.01729	0.00518	0.35873	15	10	2	1	28
Species	Bacteria;;;Tenericutes;;Mollicutes;;AM275436_o;;FJ367060_f;;4P000387_g;4P000387_g_uc	4P000387_g_uc	0.64851	0.01201	0	0.01036	0.67088	45	1	0	2	48
Species	Bacteria;;;Proteobacteria;;Gammaproteobacteria;;Gammaproteobacteria_uc;;Gammaproteobacteria_uc_f;;Gammaproteobacteria_uc_g;Gammaproteobacteria_uc_s	Gammaproteobacteria_uc_s	0.04323	0.06005	0.1556	0.05179	0.31067	3	5	18	10	36
Species	Bacteria;;;Proteobacteria;;Alphaproteobacteria;;AB185560_o;;AB185560_f;;AB185560_g;AB270041_s	AB270041_s	0.01441	0.02402	0.25069	0	0.28912	1	2	29	0	32
Species	Bacteria;;;Bacteroidetes;;Bacteroidia;;Bacteroidales;;Rikenellaceae;;Alistipes;EF603688_s	EF603688_s	0.02882	0.50438	0	0	0.5332	2	42	0	0	44
Species	Bacteria;;;Bacteroidetes;;Bacteroidia;;Bacteroidales;;EF602759_f;;EF406806_g;EF406789_s	EF406789_s	0.15852	0.19215	0	0	0.35067	11	16	0	0	27
Species	Bacteria;;;Bacteroidetes;;Bacteroidia;;Bacteroidales;;EF602759_f;;EF602759_g;EF602759_g_uc	EF602759_g_uc	0.14411	0.18014	0	0	0.32425	10	15	0	0	25
Species	Bacteria;;;Bacteroidetes;;Bacteroidia;;Bacteroidales;;Rikenellaceae;;Alistipes;Alistipes_uc	Alistipes_uc	0.1297	0.08406	0	0	0.21376	9	7	0	0	16
Species	Bacteria;;;Firmicutes;;Bacilli;;Lactobacillales;;Lactobacillales_uc;;Lactobacillales_uc_g;Lactobacillales_uc_s	Lactobacillales_uc_s	0.01441	0.42032	0	0.02072	0.45545	1	35	0	4	40
Species	Bacteria;;;Firmicutes;;Clostridia;;Clostridiales;;Ruminococcaceae;;EU509900_g;EU509900_s	EU509900_s	0.53322	0	0	0	0.53322	37	0	0	0	37
Species	Bacteria;;;Firmicutes;;Bacilli;;Lactobacillales;;Streptococcaceae;;Streptococcus;Streptococcus oralis	Streptococcus oralis	0	0.01201	0.00864	0.21234	0.23299	0	1	1	41	43
Species	Bacteria;;;Firmicutes;;Clostridia;;Clostridiales;;Ruminococcaceae;;4P001340_g;4P001340_g_uc	4P001340_g_uc	0.07206	0	0.04322	0	0.11528	5	0	5	0	10
Species	Bacteria;;;Firmicutes;;Clostridia;;Clostridiales;;Ruminococcaceae;;DQ532165_g;EU510518_s	EU510518_s	0.43234	0	0.01729	0	0.44963	30	0	2	0	32
Species	Bacteria;;;Firmicutes;;Clostridia;;Clostridiales;;Ruminococcaceae;;DQ394602_g;FJ879877_s	FJ879877_s	0.31705	0	0.00864	0	0.32569	22	0	1	0	23
Species	Bacteria;;;Bacteroidetes;;Bacteroidia;;Bacteroidales;;Bacteroidaceae;;Bacteroides;Bacteroides vulgatus	Bacteroides vulgatus	0.05765	0.22817	0	0.03107	0.31689	4	19	0	6	29
Species	Bacteria;;;Firmicutes;;Clostridia;;Clostridiales;;Ruminococcaceae;;4P001340_g;4P001340_s	4P001340_s	0.15852	0	0.03458	0	0.1931	11	0	4	0	15
Species	Bacteria;;;Firmicutes;;Erysipelotrichi;;Erysipelotrichales;;Erysipelotrichaceae;;EF603943_g;EF603943_g_uc	EF603943_g_uc	0	0.43233	0	0	0.43233	0	36	0	0	36
Species	Bacteria;;;Bacteroidetes;;Bacteroidia;;Bacteroidales;;Bacteroidaceae;;Bacteroidaceae_uc;Bacteroidaceae_uc_s	Bacteroidaceae_uc_s	0.17294	0.07205	0	0.01036	0.25535	12	6	0	2	20
Species	Bacteria;;;Proteobacteria;;Gammaproteobacteria;;Pseudomonadales;;Pseudomonadaceae;;Pseudomonas;Pseudomonas baetica	Pseudomonas baetica	0.01441	0.06005	0.06916	0.06733	0.21095	1	5	8	13	27
Species	Bacteria;;;Bacteroidetes;;Bacteroidia;;Bacteroidia_uc;;Bacteroidia_uc_f;;Bacteroidia_uc_g;Bacteroidia_uc_s	Bacteroidia_uc_s	0.15852	0.06005	0.00864	0.01554	0.24275	11	5	1	3	20
Species	Bacteria;;;TM7;;TM7_c;;EU381732_o;;EU381732_f;;EF445280_g;EF445280_g_uc	EF445280_g_uc	0.07206	0.08406	0.0778	0.02072	0.25464	5	7	9	4	25
Species	Bacteria;;;Bacteroidetes;;Bacteroidia;;Bacteroidales;;EU845084_f;;EU845084_f_uc;EU845084_f_uc_s	EU845084_f_uc_s	0	0.33626	0	0.03107	0.36733	0	28	0	6	34
Species	Bacteria;;;Proteobacteria;;Betaproteobacteria;;Burkholderiales;;Sutterella_f;;Parasutterella;AJ308395_s	AJ308395_s	0.38911	0	0	0	0.38911	27	0	0	0	27
Species	Bacteria;;;Bacteroidetes;;Bacteroidia;;Bacteroidales;;Bacteroidaceae;;Bacteroides;Bacteroides_uc	Bacteroides_uc	0.11529	0.03603	0	0.05179	0.20311	8	3	0	10	21
Species	Bacteria;;;Firmicutes;;Clostridia;;Clostridiales;;Lachnospiraceae;;EU507044_g;EU507044_g_uc	EU507044_g_uc	0.01441	0	0	0.00518	0.01959	1	0	0	1	2
Species	Bacteria;;;Proteobacteria;;Betaproteobacteria;;Burkholderiales;;Alcaligenaceae;;Alcaligenaceae_uc;Alcaligenaceae_uc_s	Alcaligenaceae_uc_s	0	0.03603	0.06051	0.0984	0.19494	0	3	7	19	29
Species	Bacteria;;;Firmicutes;;Clostridia;;Clostridiales;;Ruminococcaceae;;EU509850_g;EU509850_g_uc	EU509850_g_uc	0	0	0	0	0	0	0	0	0	0
Species	Bacteria;;;Proteobacteria;;Gammaproteobacteria;;Xanthomonadales;;Xanthomonadaceae;;Stenotrophomonas;Pseudomonas geniculata	Pseudomonas geniculata	0	0.01201	0.00864	0.15019	0.17084	0	1	1	29	31
Species	Bacteria;;;Verrucomicrobia;;Verrucomicrobiae;;Verrucomicrobiales;;Akkermansia_f;;Akkermansia;Akkermansia muciniphila	Akkermansia muciniphila	0.28823	0.04804	0	0	0.33627	20	4	0	0	24
Species	Bacteria;;;Proteobacteria;;Deltaproteobacteria;;Desulfovibrionales;;Desulfovibrionaceae;;Desulfovibrio;AJ308394_s	AJ308394_s	0.07206	0.20416	0	0	0.27622	5	17	0	0	22
Species	Bacteria;;;Proteobacteria;;Gammaproteobacteria;;Pseudomonadales;;Pseudomonadaceae;;Pseudomonas;Pseudomonas rhodesiae	Pseudomonas rhodesiae	0.02882	0	0.04322	0.10876	0.1808	2	0	5	21	28
Species	Bacteria;;;Bacteroidetes;;Bacteroidia;;Bacteroidales;;EF602759_f;;EF406830_g;EF603701_s	EF603701_s	0.28823	0	0	0	0.28823	20	0	0	0	20
Species	Bacteria;;;Bacteroidetes;;Bacteroidia;;Bacteroidales;;Bacteroidaceae;;Bacteroides;DQ808618_s	DQ808618_s	0.37469	0.03603	0	0	0.41072	26	3	0	0	29
Species	Bacteria;;;Proteobacteria;;Alphaproteobacteria;;Rhizobiales;;Rhizobiaceae;;Rhizobium;Rhizobium massiliae	Rhizobium massiliae	0	0	0.01729	0.13465	0.15194	0	0	2	26	28
Species	Bacteria;;;Proteobacteria;;Gammaproteobacteria;;Pseudomonadales;;Pseudomonadaceae;;Pseudomonas;Pseudomonas protegens	Pseudomonas protegens	0	0.03603	0.02593	0.11912	0.18108	0	3	3	23	29
Species	Bacteria;;;Bacteroidetes;;Bacteroidia;;Bacteroidales;;EF602759_f;;EF406830_g;EF406387_s	EF406387_s	0.04323	0.02402	0	0	0.06725	3	2	0	0	5
Species	Bacteria;;;Bacteroidetes;;Bacteroidia;;Bacteroidales;;EF602759_f;;EF602759_g;EU510254_s	EU510254_s	0.01441	0.31224	0	0	0.32665	1	26	0	0	27
Species	Bacteria;;;Proteobacteria;;Betaproteobacteria;;Burkholderiales;;Oxalobacteraceae;;Oxalobacteraceae_uc;Oxalobacteraceae_uc_s	Oxalobacteraceae_uc_s	0.02882	0.08406	0.02593	0.06215	0.20096	2	7	3	12	24
Species	Bacteria;;;Proteobacteria;;Alphaproteobacteria;;Rhizobiales;;Phyllobacteriaceae;;Phyllobacterium;Phyllobacterium myrsinacearum	Phyllobacterium myrsinacearum	0	0	0	0.13983	0.13983	0	0	0	27	27
Species	Bacteria;;;Firmicutes;;Clostridia;;Clostridiales;;Lachnospiraceae;;Clostridium_g9;Clostridium_g9_uc	Clostridium_g9_uc	0.04323	0.12009	0	0.01554	0.17886	3	10	0	3	16
Species	Bacteria;;;Bacteroidetes;;Bacteroidia;;Bacteroidales;;Prevotellaceae;;Prevotella;Prevotella copri	Prevotella copri	0	0	0.03458	0.11394	0.14852	0	0	4	22	26
Species	Bacteria;;;Firmicutes;;Clostridia;;Clostridiales;;Ruminococcaceae;;DQ394602_g;DQ394602_g_uc	DQ394602_g_uc	0.20176	0	0.00864	0	0.2104	14	0	1	0	15
Species	Bacteria;;;Firmicutes;;Clostridia;;Clostridiales;;Ruminococcaceae;;DQ532165_g;AY992828_s	AY992828_s	0.34587	0	0	0	0.34587	24	0	0	0	24
Species	Bacteria;;;Proteobacteria;;Alphaproteobacteria;;Rhizobiales;;Brucellaceae;;Ochrobactrum;Ochrobactrum anthropi group	Ochrobactrum anthropi group	0	0	0	0.12429	0.12429	0	0	0	24	24
Species	Bacteria;;;Firmicutes;;Bacilli;;Bacillales;;Staphylococcaceae;;Staphylococcus;Staphylococcus epidermidis	Staphylococcus epidermidis	0	0	0	0.12947	0.12947	0	0	0	25	25
Species	Bacteria;;;Proteobacteria;;Gammaproteobacteria;;Pseudomonadales;;Pseudomonadaceae;;Pseudomonas;Pseudomonas palleroniana	Pseudomonas palleroniana	0.11529	0.02402	0.06916	0.01554	0.22401	8	2	8	3	21
Species	Bacteria;;;Firmicutes;;Bacilli;;Lactobacillales;;Lactobacillaceae;;Lactobacillus;Lactobacillus_uc	Lactobacillus_uc	0.04323	0.21616	0	0	0.25939	3	18	0	0	21
Species	Bacteria;;;Proteobacteria;;Alphaproteobacteria;;Caulobacterales;;Caulobacteraceae;;Brevundimonas;Brevundimonas aurantiaca	Brevundimonas aurantiaca	0.01441	0	0.02593	0.05179	0.09213	1	0	3	10	14
Species	Bacteria;;;Actinobacteria;;Actinobacteria_c;;Corynebacteriales;;Nocardiaceae;;Rhodococcus;Rhodococcus qingshengii group	Rhodococcus qingshengii group	0.01441	0.02402	0.01729	0.08286	0.13858	1	2	2	16	21
Species	Bacteria;;;Bacteroidetes;;Bacteroidia;;Bacteroidales;;Bacteroidaceae;;Bacteroides;EF096855_s	EF096855_s	0.02882	0.09607	0	0	0.12489	2	8	0	0	10
Species	Bacteria;;;Firmicutes;;Bacilli;;Bacillales;;Turicibacter_f;;Turicibacter;AJ400262_s	AJ400262_s	0.2594	0	0	0	0.2594	18	0	0	0	18
Species	Bacteria;;;Proteobacteria;;Betaproteobacteria;;Burkholderiales;;Alcaligenaceae;;Achromobacter;Achromobacter marplatensis	Achromobacter marplatensis	0	0.01201	0.00864	0.10358	0.12423	0	1	1	20	22
Species	Bacteria;;;Proteobacteria;;Gammaproteobacteria;;Enterobacteriales;;Enterobacteriaceae;;Enterobacteriaceae_uc;Enterobacteriaceae_uc_s	Enterobacteriaceae_uc_s	0.02882	0.04804	0.02593	0.04143	0.14422	2	4	3	8	17
Species	Bacteria;;;Proteobacteria;;Gammaproteobacteria;;Enterobacteriales;;Enterobacteriaceae;;Escherichia;Escherichia_uc	Escherichia_uc	0.01441	0.01201	0.03458	0.05697	0.11797	1	1	4	11	17
Species	Bacteria;;;Bacteroidetes;;Bacteroidia;;Bacteroidales;;EF602759_f;;EF406806_g;EF406859_s	EF406859_s	0.01441	0	0	0	0.01441	1	0	0	0	1
Species	Bacteria;;;Bacteroidetes;;Bacteroidia;;Bacteroidales;;EF602759_f;;EF603769_g;EF603769_g_uc	EF603769_g_uc	0.04323	0.06005	0	0	0.10328	3	5	0	0	8
Species	Bacteria;;;Bacteroidetes;;Bacteroidia;;Bacteroidales;;EF602759_f;;EF603769_g;EF406773_s	EF406773_s	0	0.22817	0	0	0.22817	0	19	0	0	19
Species	Bacteria;;;Bacteroidetes;;Bacteroidia;;Bacteroidales;;Rikenellaceae;;Alistipes;EF603419_s	EF603419_s	0.02882	0.09607	0	0	0.12489	2	8	0	0	10
Species	Bacteria;;;Firmicutes;;Clostridia;;Clostridiales;;Lachnospiraceae;;EU510102_g;EU510102_s	EU510102_s	0.24499	0	0	0	0.24499	17	0	0	0	17
Species	Bacteria;;;Firmicutes;;Clostridia;;Clostridiales;;Veillonellaceae;;Megamonas;Megamonas funiformis	Megamonas funiformis	0	0	0	0.0984	0.0984	0	0	0	19	19
Species	Bacteria;;;Bacteroidetes;;Bacteroidia;;Bacteroidales;;EF602759_f;;EF406830_g;DQ815395_s	DQ815395_s	0.10088	0.02402	0	0	0.1249	7	2	0	0	9
Species	Bacteria;;;Actinobacteria;;Coriobacteriia;;Coriobacteriales;;Coriobacteriales_uc;;Coriobacteriales_uc_g;Coriobacteriales_uc_s	Coriobacteriales_uc_s	0.1297	0.03603	0	0	0.16573	9	3	0	0	12
Species	Bacteria;;;Firmicutes;;Clostridia;;Clostridiales;;Veillonellaceae;;Veillonellaceae_uc;Veillonellaceae_uc_s	Veillonellaceae_uc_s	0	0.01201	0.04322	0.04661	0.10184	0	1	5	9	15
Species	Bacteria;;;Tenericutes;;Mollicutes;;AM275436_o;;EF445272_f;;EU844544_g;EU844544_g_uc	EU844544_g_uc	0.01441	0	0.12102	0	0.13543	1	0	14	0	15
Species	Bacteria;;;Proteobacteria;;Gammaproteobacteria;;Pseudomonadales;;Pseudomonadaceae;;Pseudomonas;Pseudomonas migulae	Pseudomonas migulae	0.01441	0.02402	0.03458	0.04661	0.11962	1	2	4	9	16
Species	Bacteria;;;Proteobacteria;;Gammaproteobacteria;;Xanthomonadales;;Xanthomonadaceae;;Stenotrophomonas;Stenotrophomonas_uc	Stenotrophomonas_uc	0	0.03603	0.04322	0.04143	0.12068	0	3	5	8	16
Species	Bacteria;;;Firmicutes;;Bacilli;;Lactobacillales;;Streptococcaceae;;Streptococcus;Streptococcus mitis	Streptococcus mitis	0	0.01201	0.00864	0.07768	0.09833	0	1	1	15	17
Species	Bacteria;;;Firmicutes;;Clostridia;;Clostridiales;;Lachnospiraceae;;GQ897158_g;GQ897158_s	GQ897158_s	0	0	0	0.08804	0.08804	0	0	0	17	17
Species	Bacteria;;;Firmicutes;;Clostridia;;Clostridiales;;Ruminococcaceae;;Anaerotruncus;EU456238_s	EU456238_s	0	0	0	0	0	0	0	0	0	0
Species	Bacteria;;;Bacteroidetes;;Bacteroidia;;Bacteroidales;;EF602759_f;;EF602759_g;DQ815429_s	DQ815429_s	0.04323	0.1321	0	0	0.17533	3	11	0	0	14
Species	Bacteria;;;Tenericutes;;Mollicutes;;AM275436_o;;EF445272_f;;EF445272_f_uc;EF445272_f_uc_s	EF445272_f_uc_s	0.01441	0	0.02593	0	0.04034	1	0	3	0	4
Species	Bacteria;;;Firmicutes;;Clostridia;;Clostridiales;;Ruminococcaceae;;EU509850_g;EU509850_s	EU509850_s	0	0	0	0	0	0	0	0	0	0
Species	Bacteria;;;Firmicutes;;Clostridia;;Clostridiales;;Lachnospiraceae;;EF603632_g;EF603632_g_uc	EF603632_g_uc	0.04323	0	0	0	0.04323	3	0	0	0	3
Species	Bacteria;;;Proteobacteria;;Gammaproteobacteria;;Pseudomonadales;;Pseudomonadaceae;;Pseudomonas;Pseudomonas simiae	Pseudomonas simiae	0.01441	0.07205	0	0.03625	0.12271	1	6	0	7	14
Species	Bacteria;;;Tenericutes;;Mollicutes;;Mollicutes_uc;;Mollicutes_uc_f;;Mollicutes_uc_g;Mollicutes_uc_s	Mollicutes_uc_s	0.10088	0.01201	0.00864	0	0.12153	7	1	1	0	9
Species	Bacteria;;;Bacteroidetes;;Bacteroidia;;Bacteroidales;;EF602759_f;;EF602759_g;EU505352_s	EU505352_s	0	0.1321	0	0	0.1321	0	11	0	0	11
Species	Bacteria;;;TM7;;TM7_c;;EU381732_o;;EU381732_f;;EU381732_g;AF385506_s	AF385506_s	0.04323	0	0.02593	0.00518	0.07434	3	0	3	1	7
Species	Bacteria;;;Proteobacteria;;Gammaproteobacteria;;Aeromonadales;;Aeromonadaceae;;Aeromonas;Aeromonas hydrophila	Aeromonas hydrophila	0	0	0.00864	0.07251	0.08115	0	0	1	14	15
Species	Bacteria;;;Firmicutes;;Clostridia;;Clostridiales;;Lachnospiraceae;;EU507044_g;EU507044_s	EU507044_s	0	0.09607	0	0.01554	0.11161	0	8	0	3	11
Species	Bacteria;;;Proteobacteria;;Betaproteobacteria;;Burkholderiales;;Oxalobacteraceae;;EU409850_g;EU409850_g_uc	EU409850_g_uc	0.01441	0.02402	0.00864	0.03107	0.07814	1	2	1	6	10
Species	Bacteria;;;Firmicutes;;Clostridia;;Clostridiales;;Ruminococcaceae;;EF404845_g;EF404845_g_uc	EF404845_g_uc	0.02882	0	0	0	0.02882	2	0	0	0	2
Species	Bacteria;;;Bacteroidetes;;Bacteroidia;;Bacteroidales;;Bacteroidaceae;;Bacteroides;Bacteroides acidifaciens	Bacteroides acidifaciens	0.04323	0.10808	0.00864	0	0.15995	3	9	1	0	13
Species	Bacteria;;;Firmicutes;;Clostridia;;Clostridiales;;Ruminococcaceae;;EU451934_g;EU451934_s	EU451934_s	0.05765	0	0.01729	0	0.07494	4	0	2	0	6
Species	Bacteria;;;Firmicutes;;Clostridia;;Clostridiales;;Lachnospiraceae;;EU453981_g;EU453981_s	EU453981_s	0.05765	0	0	0	0.05765	4	0	0	0	4
Species	Bacteria;;;Proteobacteria;;Betaproteobacteria;;Burkholderiales;;Burkholderiales_uc;;Burkholderiales_uc_g;Burkholderiales_uc_s	Burkholderiales_uc_s	0.08647	0.02402	0.00864	0.02072	0.13985	6	2	1	4	13
Species	Bacteria;;;Firmicutes;;Bacilli;;Lactobacillales;;Lactobacillaceae;;Lactobacillus;EU505261_s	EU505261_s	0.01441	0.15612	0	0	0.17053	1	13	0	0	14
Species	Bacteria;;;Proteobacteria;;Gammaproteobacteria;;Xanthomonadales;;Xanthomonadales_uc;;Xanthomonadales_uc_g;Xanthomonadales_uc_s	Xanthomonadales_uc_s	0.01441	0.10808	0.01729	0	0.13978	1	9	2	0	12
Species	Bacteria;;;Proteobacteria;;Betaproteobacteria;;Burkholderiales;;Oxalobacteraceae;;Janthinobacterium;Janthinobacterium_uc	Janthinobacterium_uc	0.02882	0	0.02593	0.04143	0.09618	2	0	3	8	13
Species	Bacteria;;;Chloroflexi;;Chloroflexi_c;;Chloroflexales;;Chloroflexales_uc;;Chloroflexales_uc_g;Chloroflexales_uc_s	Chloroflexales_uc_s	0	0	0	0.07251	0.07251	0	0	0	14	14
Species	Bacteria;;;Firmicutes;;Clostridia;;Clostridiales;;DQ809955_f;;DQ809955_f_uc;DQ809955_f_uc_s	DQ809955_f_uc_s	0.17294	0	0	0	0.17294	12	0	0	0	12
Species	Bacteria;;;Bacteroidetes;;Bacteroidia;;Bacteroidales;;EF602759_f;;EF406602_g;EF406602_g_uc	EF406602_g_uc	0.01441	0	0	0	0.01441	1	0	0	0	1
Species	Bacteria;;;Proteobacteria;;Gammaproteobacteria;;Enterobacteriales;;Enterobacteriaceae;;Serratia_g1;Serratia nematodiphila	Serratia nematodiphila	0	0	0.01729	0.04661	0.0639	0	0	2	9	11
Species	Bacteria;;;Firmicutes;;Bacilli;;Lactobacillales;;Streptococcaceae;;Streptococcus;Streptococcus infantis	Streptococcus infantis	0	0	0.01729	0.05697	0.07426	0	0	2	11	13
Species	Bacteria;;;Proteobacteria;;Gammaproteobacteria;;Enterobacteriales;;Enterobacteriaceae;;Serratia_g1;Serratia marcescens	Serratia marcescens	0	0	0.02593	0.05179	0.07772	0	0	3	10	13
Species	Bacteria;;;Firmicutes;;Clostridia;;Clostridiales;;Lachnospiraceae;;EU511845_g;EU511845_g_uc	EU511845_g_uc	0.04323	0.12009	0	0	0.16332	3	10	0	0	13
Species	Bacteria;;;Firmicutes;;Clostridia;;Clostridiales;;Lachnospiraceae;;EU454963_g;EU454963_g_uc	EU454963_g_uc	0.07206	0	0	0	0.07206	5	0	0	0	5
Species	Bacteria;;;Proteobacteria;;Betaproteobacteria;;Burkholderiales;;Alcaligenaceae;;Achromobacter;Achromobacter_uc	Achromobacter_uc	0	0	0.01729	0.05179	0.06908	0	0	2	10	12
Species	Bacteria;;;Firmicutes;;Clostridia;;Clostridiales;;Lachnospiraceae;;Clostridium_g9;EF604632_s	EF604632_s	0.01441	0.06005	0	0	0.07446	1	5	0	0	6
Species	Bacteria;;;Firmicutes;;Clostridia;;Clostridiales;;Lachnospiraceae;;Clostridium_g9;EF604629_s	EF604629_s	0	0.03603	0	0	0.03603	0	3	0	0	3
Species	Bacteria;;;Firmicutes;;Clostridia;;Clostridiales;;Lachnospiraceae;;EU504398_g;EU504398_s	EU504398_s	0.08647	0.04804	0	0	0.13451	6	4	0	0	10
Species	Bacteria;;;Actinobacteria;;Actinobacteria_c;;Propionibacteriales;;Propionibacteriaceae;;Propionibacterium;Propionibacterium_uc	Propionibacterium_uc	0	0	0.02593	0.03107	0.057	0	0	3	6	9
Species	Bacteria;;;Proteobacteria;;Betaproteobacteria;;Burkholderiales;;Comamonadaceae;;Comamonas;Comamonas testosteroni	Comamonas testosteroni	0	0	0.00864	0.05697	0.06561	0	0	1	11	12
Species	Bacteria;;;Actinobacteria;;Coriobacteriia;;Coriobacteriales;;Coriobacteriaceae;;Adlercreutzia;EF099352_s	EF099352_s	0	0.14411	0	0	0.14411	0	12	0	0	12
Species	Bacteria;;;Firmicutes;;Clostridia;;Clostridiales;;Lachnospiraceae;;Clostridium_g12;EU457907_s	EU457907_s	0	0.14411	0	0	0.14411	0	12	0	0	12
Species	Bacteria;;;Firmicutes;;Erysipelotrichi;;Erysipelotrichales;;Erysipelotrichaceae;;EU510717_g;EU510717_g_uc	EU510717_g_uc	0.17294	0	0	0	0.17294	12	0	0	0	12
Species	Bacteria;;;Firmicutes;;Clostridia;;Clostridiales;;Lachnospiraceae;;EF602989_g;EF602989_s	EF602989_s	0.17294	0	0	0	0.17294	12	0	0	0	12
Species	Bacteria;;;Firmicutes;;Clostridia;;Clostridiales;;Ruminococcaceae;;DQ015059_g;EF097039_s	EF097039_s	0.02882	0.03603	0	0	0.06485	2	3	0	0	5
Species	Bacteria;;;Bacteroidetes;;Bacteroidia;;Bacteroidales;;EF602759_f;;EF602759_g;EF406721_s	EF406721_s	0	0	0.01729	0	0.01729	0	0	2	0	2
Species	Bacteria;;;Proteobacteria;;Betaproteobacteria;;Burkholderiales;;Comamonadaceae;;Comamonadaceae_uc;Comamonadaceae_uc_s	Comamonadaceae_uc_s	0.01441	0.02402	0.01729	0.00518	0.0609	1	2	2	1	6
Species	Bacteria;;;Firmicutes;;Clostridia;;Clostridiales;;Ruminococcaceae;;4P000383_g;4P000383_g_uc	4P000383_g_uc	0.08647	0	0	0	0.08647	6	0	0	0	6
Species	Bacteria;;;Proteobacteria;;Betaproteobacteria;;Burkholderiales;;Sutterella_f;;Sutterella_f_uc;Sutterella_f_uc_s	Sutterella_f_uc_s	0.07206	0	0	0.02072	0.09278	5	0	0	4	9
Species	Bacteria;;;Firmicutes;;Clostridia;;Clostridiales;;Lachnospiraceae;;Eubacterium_g4;EU622746_s	EU622746_s	0	0	0.00864	0	0.00864	0	0	1	0	1
Species	Bacteria;;;Firmicutes;;Bacilli;;Lactobacillales;;Enterococcaceae;;Enterococcus;Enterococcus gallinarum	Enterococcus gallinarum	0	0	0.00864	0.02589	0.03453	0	0	1	5	6
Species	Bacteria;;;Firmicutes;;Firmicutes_uc;;Firmicutes_uc_o;;Firmicutes_uc_f;;Firmicutes_uc_g;Firmicutes_uc_s	Firmicutes_uc_s	0.05765	0.04804	0	0	0.10569	4	4	0	0	8
Species	Bacteria;;;Bacteroidetes;;Sphingobacteria;;Sphingobacteriales;;Sphingobacteriaceae;;Pedobacter;Pedobacter heparinus	Pedobacter heparinus	0	0	0.00864	0.04661	0.05525	0	0	1	9	10
Species	Bacteria;;;Bacteroidetes;;Bacteroidia;;Bacteroidales;;EF602759_f;;EF603769_g;EF603835_s	EF603835_s	0.04323	0.02402	0	0	0.06725	3	2	0	0	5
Species	Bacteria;;;Bacteroidetes;;Bacteroidia;;Bacteroidales;;EF602759_f;;AJ400254_g;AJ400254_s	AJ400254_s	0.04323	0	0	0	0.04323	3	0	0	0	3
Species	Bacteria;;;Firmicutes;;Clostridia;;Clostridiales;;Ruminococcaceae;;4P001450_g;4P001450_g_uc	4P001450_g_uc	0.01441	0.07205	0	0	0.08646	1	6	0	0	7
Species	Bacteria;;;Firmicutes;;Clostridia;;Clostridiales;;Ruminococcaceae;;EF404684_g;GQ009461_s	GQ009461_s	0	0.02402	0.02593	0	0.04995	0	2	3	0	5
Species	Bacteria;;;Proteobacteria;;Alphaproteobacteria;;Caulobacterales;;Caulobacterales_uc;;Caulobacterales_uc_g;Caulobacterales_uc_s	Caulobacterales_uc_s	0	0.02402	0	0.02589	0.04991	0	2	0	5	7
Species	Bacteria;;;Actinobacteria;;Actinobacteria_c;;Propionibacteriales;;Propionibacteriaceae;;Propionibacteriaceae_uc;Propionibacteriaceae_uc_s	Propionibacteriaceae_uc_s	0	0	0.00864	0.04143	0.05007	0	0	1	8	9
Species	Bacteria;;;Firmicutes;;Clostridia;;Clostridiales;;Lachnospiraceae;;Anaerostipes;Anaerostipes_uc	Anaerostipes_uc	0.01441	0.06005	0	0	0.07446	1	5	0	0	6
Species	Bacteria;;;Proteobacteria;;Betaproteobacteria;;Burkholderiales;;Comamonadaceae;;Delftia;Delftia_uc	Delftia_uc	0	0	0.01729	0.04143	0.05872	0	0	2	8	10
Species	Bacteria;;;Proteobacteria;;Gammaproteobacteria;;Pseudomonadales;;Pseudomonadaceae;;Pseudomonas;Pseudomonas mohnii	Pseudomonas mohnii	0	0	0.00864	0.00518	0.01382	0	0	1	1	2
Species	Bacteria;;;Firmicutes;;Bacilli;;Lactobacillales;;Enterococcaceae;;Enterococcus;Enterococcus casseliflavus	Enterococcus casseliflavus	0	0	0	0.02589	0.02589	0	0	0	5	5
Species	Bacteria;;;Proteobacteria;;Gammaproteobacteria;;Pasteurellales;;Pasteurellaceae;;Haemophilus;Haemophilus parainfluenzae	Haemophilus parainfluenzae	0	0	0	0.05179	0.05179	0	0	0	10	10
Species	Bacteria;;;Firmicutes;;Clostridia;;Clostridiales;;Ruminococcaceae;;DQ905034_g;EU508511_s	EU508511_s	0	0.03603	0	0	0.03603	0	3	0	0	3
Species	Bacteria;;;Actinobacteria;;Coriobacteriia;;Coriobacteriales;;Coriobacteriaceae;;Enterorhabdus;Enterorhabdus mucosicola	Enterorhabdus mucosicola	0	0.08406	0	0	0.08406	0	7	0	0	7
Species	Bacteria;;;Firmicutes;;Bacilli;;Lactobacillales;;Streptococcaceae;;Streptococcus;Streptococcus salivarius	Streptococcus salivarius	0	0	0	0.05179	0.05179	0	0	0	10	10
Species	Bacteria;;;Proteobacteria;;Gammaproteobacteria;;Pseudomonadales;;Pseudomonadaceae;;Pseudomonas;Pseudomonas ficuserectae	Pseudomonas ficuserectae	0	0.01201	0.00864	0.04143	0.06208	0	1	1	8	10
Species	Bacteria;;;Firmicutes;;Clostridia;;Clostridiales;;Ruminococcaceae;;Faecalibacterium;EF404388_s	EF404388_s	0	0	0	0.00518	0.00518	0	0	0	1	1
Species	Bacteria;;;Proteobacteria;;Gammaproteobacteria;;Pseudomonadales;;Pseudomonadaceae;;Pseudomonas;Pseudomonas extremorientalis	Pseudomonas extremorientalis	0	0.01201	0.01729	0.03107	0.06037	0	1	2	6	9
Species	Bacteria;;;Firmicutes;;Clostridia;;Clostridiales;;Ruminococcaceae;;EF098516_g;EF098516_g_uc	EF098516_g_uc	0.01441	0.02402	0	0	0.03843	1	2	0	0	3
Species	Bacteria;;;Firmicutes;;Bacilli;;Bacillales;;Turicibacter_f;;Turicibacter_f_uc;Turicibacter_f_uc_s	Turicibacter_f_uc_s	0.1297	0	0	0	0.1297	9	0	0	0	9
Species	Bacteria;;;Firmicutes;;Clostridia;;Clostridiales;;Ruminococcaceae;;EF404684_g;4P001212_s	4P001212_s	0.07206	0	0	0	0.07206	5	0	0	0	5
Species	Bacteria;;;Proteobacteria;;Gammaproteobacteria;;Enterobacteriales;;Enterobacteriales_uc;;Enterobacteriales_uc_g;Enterobacteriales_uc_s	Enterobacteriales_uc_s	0.01441	0.03603	0.00864	0	0.05908	1	3	1	0	5
Species	Bacteria;;;Proteobacteria;;Gammaproteobacteria;;Pseudomonadales;;Pseudomonadaceae;;Pseudomonas;Pseudomonas syringae	Pseudomonas syringae	0.01441	0.02402	0.00864	0.01554	0.06261	1	2	1	3	7
Species	Bacteria;;;Bacteroidetes;;Bacteroidia;;Bacteroidales;;Prevotellaceae;;Prevotella;EU461711_s	EU461711_s	0	0	0.02593	0.03107	0.057	0	0	3	6	9
Species	Bacteria;;;Bacteroidetes;;Bacteroidia;;Bacteroidales;;Prevotellaceae;;Prevotella;EU462076_s	EU462076_s	0	0	0.06051	0.01036	0.07087	0	0	7	2	9
Species	Bacteria;;;Bacteroidetes;;Bacteroidia;;Bacteroidales;;EF602759_f;;EF603769_g;EU456683_s	EU456683_s	0	0.03603	0	0	0.03603	0	3	0	0	3
Species	Bacteria;;;Firmicutes;;Clostridia;;Clostridiales;;Ruminococcaceae;;EF404684_g;4P001213_s	4P001213_s	0.01441	0	0.00864	0	0.02305	1	0	1	0	2
Species	Bacteria;;;Firmicutes;;Clostridia;;Clostridiales;;Ruminococcaceae;;DQ532165_g;4P001165_s	4P001165_s	0	0	0.01729	0	0.01729	0	0	2	0	2
Species	Bacteria;;;Firmicutes;;Clostridia;;Clostridiales;;Ruminococcaceae;;4P000383_g;4P000383_s	4P000383_s	0.02882	0	0	0	0.02882	2	0	0	0	2
Species	Bacteria;;;TM7;;TM7_c;;TM7_o;;TM7_o_uc;;TM7_o_uc_g;TM7_o_uc_s	TM7_o_uc_s	0.02882	0	0.00864	0.00518	0.04264	2	0	1	1	4
Species	Bacteria;;;Firmicutes;;Clostridia;;Clostridiales;;Lachnospiraceae;;EU454963_g;EF604623_s	EF604623_s	0	0	0	0	0	0	0	0	0	0
Species	Bacteria;;;Proteobacteria;;Epsilonproteobacteria;;Campylobacterales;;Helicobacteraceae;;Helicobacter;Helicobacter muridarum	Helicobacter muridarum	0	0	0	0	0	0	0	0	0	0
Species	Bacteria;;;Firmicutes;;Clostridia;;Clostridiales;;Ruminococcaceae;;EU622658_g;EU622658_g_uc	EU622658_g_uc	0.01441	0.07205	0	0	0.08646	1	6	0	0	7
Species	Bacteria;;;Firmicutes;;Clostridia;;Clostridiales;;Peptostreptococcaceae;;Peptostreptococcaceae_uc;Peptostreptococcaceae_uc_s	Peptostreptococcaceae_uc_s	0	0.09607	0	0	0.09607	0	8	0	0	8
Species	Bacteria;;;Firmicutes;;Clostridia;;Clostridiales;;Ruminococcaceae;;4P001450_g;4P001450_s	4P001450_s	0.02882	0.02402	0	0	0.05284	2	2	0	0	4
Species	Bacteria;;;Firmicutes;;Clostridia;;Clostridiales;;Ruminococcaceae;;Anaerotruncus;Anaerotruncus_uc	Anaerotruncus_uc	0.01441	0	0	0	0.01441	1	0	0	0	1
Species	Bacteria;;;Firmicutes;;Clostridia;;Clostridiales;;Lachnospiraceae;;EF403870_g;EF403870_g_uc	EF403870_g_uc	0.01441	0	0	0	0.01441	1	0	0	0	1
Species	Bacteria;;;Firmicutes;;Clostridia;;Clostridiales;;Ruminococcaceae;;EU622681_g;EU622681_g_uc	EU622681_g_uc	0.08647	0	0	0	0.08647	6	0	0	0	6
Species	Bacteria;;;Firmicutes;;Clostridia;;Clostridiales;;Ruminococcaceae;;EF404633_g;EF404633_g_uc	EF404633_g_uc	0.02882	0	0.01729	0	0.04611	2	0	2	0	4
Species	Bacteria;;;Firmicutes;;Bacilli;;Bacilli_uc;;Bacilli_uc_f;;Bacilli_uc_g;Bacilli_uc_s	Bacilli_uc_s	0	0.07205	0	0	0.07205	0	6	0	0	6
Species	Bacteria;;;Firmicutes;;Bacilli;;Lactobacillales;;Streptococcaceae;;Streptococcus;Streptococcus_uc	Streptococcus_uc	0	0	0	0.03625	0.03625	0	0	0	7	7
Species	Bacteria;;;Firmicutes;;Bacilli;;Lactobacillales;;Lactobacillaceae;;Lactobacillus;4P000342_s	4P000342_s	0	0.08406	0	0	0.08406	0	7	0	0	7
Species	Bacteria;;;Firmicutes;;Clostridia;;Clostridiales;;Ruminococcaceae;;Faecalibacterium;Faecalibacterium prausnitzii	Faecalibacterium prausnitzii	0	0	0	0.03625	0.03625	0	0	0	7	7
Species	Bacteria;;;Firmicutes;;Clostridia;;Clostridiales;;Lachnospiraceae;;EU511797_g;EU511797_g_uc	EU511797_g_uc	0	0.08406	0	0	0.08406	0	7	0	0	7
Species	Bacteria;;;Proteobacteria;;Gammaproteobacteria;;Enterobacteriales;;Enterobacteriaceae;;Serratia;Serratia ureilytica	Serratia ureilytica	0	0	0.00864	0.03107	0.03971	0	0	1	6	7
Species	Bacteria;;;Firmicutes;;Bacilli;;Lactobacillales;;Lactobacillaceae;;Lactobacillus;Lactobacillus gasseri	Lactobacillus gasseri	0.01441	0.07205	0	0	0.08646	1	6	0	0	7
Species	Bacteria;;;Firmicutes;;Clostridia;;Clostridiales;;Veillonellaceae;;Phascolarctobacterium;EU773455_s	EU773455_s	0	0	0	0.03625	0.03625	0	0	0	7	7
Species	Bacteria;;;Firmicutes;;Clostridia;;Clostridiales;;Lachnospiraceae;;EF406722_g;EF406722_s	EF406722_s	0	0.01201	0	0	0.01201	0	1	0	0	1
Species	Bacteria;;;Proteobacteria;;Alphaproteobacteria;;Caulobacterales;;Caulobacteraceae;;Brevundimonas;Brevundimonas_uc	Brevundimonas_uc	0	0	0.01729	0.00518	0.02247	0	0	2	1	3
Species	Bacteria;;;Bacteroidetes;;Bacteroidia;;Bacteroidales;;EF602759_f;;EF603769_g;EF603149_s	EF603149_s	0	0	0.05187	0	0.05187	0	0	6	0	6
Species	Bacteria;;;Proteobacteria;;Betaproteobacteria;;Burkholderiales;;Sutterella_f;;Sutterella;4P001085_s	4P001085_s	0	0	0.06051	0	0.06051	0	0	7	0	7
Species	Bacteria;;;Proteobacteria;;Alphaproteobacteria;;Rhizobiales;;Rhizobiaceae;;Rhizobium;Rhizobium pusense	Rhizobium pusense	0	0	0	0.03625	0.03625	0	0	0	7	7
Species	Bacteria;;;Actinobacteria;;Actinobacteria_c;;Micrococcales;;Micrococcaceae;;Micrococcaceae_uc;Micrococcaceae_uc_s	Micrococcaceae_uc_s	0	0	0.02593	0.01554	0.04147	0	0	3	3	6
Species	Bacteria;;;Firmicutes;;Clostridia;;Clostridiales;;Ruminococcaceae;;DQ905034_g;4P001030_s	4P001030_s	0.02882	0	0	0	0.02882	2	0	0	0	2
Species	Bacteria;;;Proteobacteria;;Gammaproteobacteria;;Enterobacteriales;;Enterobacteriaceae;;Serratia_g1;Serratia_g1_uc	Serratia_g1_uc	0	0.02402	0	0.01554	0.03956	0	2	0	3	5
Species	Bacteria;;;Firmicutes;;Clostridia;;Clostridiales;;Lachnospiraceae;;Roseburia;EF603085_s	EF603085_s	0.01441	0	0	0	0.01441	1	0	0	0	1
Species	Bacteria;;;Bacteroidetes;;Bacteroidia;;Bacteroidales;;Prevotellaceae;;Prevotella;EU461603_s	EU461603_s	0	0	0.00864	0.02589	0.03453	0	0	1	5	6
Species	Bacteria;;;Firmicutes;;Clostridia;;Clostridiales;;Ruminococcaceae;;DQ532165_g;EU381428_s	EU381428_s	0.08647	0	0	0	0.08647	6	0	0	0	6
Species	Bacteria;;;Actinobacteria;;Coriobacteriia;;Coriobacteriales;;Coriobacteriaceae;;EU504948_g;EU504948_g_uc	EU504948_g_uc	0.02882	0	0.00864	0.00518	0.04264	2	0	1	1	4
Species	Bacteria;;;Firmicutes;;Erysipelotrichi;;Erysipelotrichales;;4P000367_f;;4P000367_f_uc;4P000367_f_uc_s	4P000367_f_uc_s	0.02882	0	0	0	0.02882	2	0	0	0	2
Species	Bacteria;;;Proteobacteria;;Epsilonproteobacteria;;Campylobacterales;;Campylobacterales_uc;;Campylobacterales_uc_g;Campylobacterales_uc_s	Campylobacterales_uc_s	0	0.02402	0	0	0.02402	0	2	0	0	2
Species	Bacteria;;;Firmicutes;;Clostridia;;Clostridiales;;Lachnospiraceae;;Clostridium_g12;Clostridium_g12_uc	Clostridium_g12_uc	0.01441	0.04804	0	0.00518	0.06763	1	4	0	1	6
Species	Bacteria;;;Bacteroidetes;;Bacteroidia;;Bacteroidales;;Odoribacter_f;;Odoribacter;Odoribacter splanchnicus	Odoribacter splanchnicus	0	0	0.01729	0.02072	0.03801	0	0	2	4	6
Species	Bacteria;;;Firmicutes;;Clostridia;;Clostridiales;;Mogibacterium_f;;EF604613_g;EF604613_s	EF604613_s	0	0.03603	0	0	0.03603	0	3	0	0	3
Species	Bacteria;;;Firmicutes;;Clostridia;;Clostridiales;;Lachnospiraceae;;EU510102_g;EF406716_s	EF406716_s	0.04323	0	0	0	0.04323	3	0	0	0	3
Species	Bacteria;;;Firmicutes;;Clostridia;;Clostridiales;;Mogibacterium_f;;Mogibacterium_f_uc;Mogibacterium_f_uc_s	Mogibacterium_f_uc_s	0.01441	0	0	0	0.01441	1	0	0	0	1
Species	Bacteria;;;Firmicutes;;Bacilli;;Lactobacillales;;Lactobacillaceae;;Lactobacillus;Lactobacillus reuteri	Lactobacillus reuteri	0.02882	0.01201	0	0.00518	0.04601	2	1	0	1	4
Species	Bacteria;;;Proteobacteria;;Gammaproteobacteria;;Enterobacteriales;;Enterobacteriaceae;;Klebsiella;Klebsiella pneumoniae	Klebsiella pneumoniae	0	0	0	0.03107	0.03107	0	0	0	6	6
Species	Bacteria;;;Actinobacteria;;Actinobacteria_c;;Micrococcales;;Micrococcaceae;;Micrococcus;Micrococcus luteus	Micrococcus luteus	0	0	0.02593	0.01554	0.04147	0	0	3	3	6
Species	Bacteria;;;Firmicutes;;Bacilli;;Bacillales;;Staphylococcaceae;;Staphylococcaceae_uc;Staphylococcaceae_uc_s	Staphylococcaceae_uc_s	0	0	0	0.02072	0.02072	0	0	0	4	4
Species	Bacteria;;;Actinobacteria;;Actinobacteria_c;;Micrococcales;;Micrococcaceae;;Rothia;Rothia_uc	Rothia_uc	0	0	0	0.03107	0.03107	0	0	0	6	6
Species	Bacteria;;;Firmicutes;;Clostridia;;Clostridiales;;Clostridiaceae;;Clostridium;Clostridium celatum	Clostridium celatum	0	0.07205	0	0	0.07205	0	6	0	0	6
Species	Bacteria;;;Bacteroidetes;;Bacteroidia;;Bacteroidales;;EF602759_f;;EF406770_g;EF406770_s	EF406770_s	0.01441	0.04804	0	0	0.06245	1	4	0	0	5
Species	Bacteria;;;Proteobacteria;;Betaproteobacteria;;Burkholderiales;;Alcaligenaceae;;Achromobacter;Achromobacter spanius	Achromobacter spanius	0	0	0	0.02072	0.02072	0	0	0	4	4
Species	Bacteria;;;Bacteroidetes;;Bacteroidia;;Bacteroidales;;Prevotellaceae;;Prevotella;EU475206_s	EU475206_s	0	0	0	0.02589	0.02589	0	0	0	5	5
Species	Bacteria;;;Firmicutes;;Clostridia;;Clostridiales;;Lachnospiraceae;;Anaerosporobacter;Anaerosporobacter_uc	Anaerosporobacter_uc	0	0	0	0	0	0	0	0	0	0
Species	Bacteria;;;Firmicutes;;Clostridia;;Clostridiales;;Lachnospiraceae;;Dorea;DQ815561_s	DQ815561_s	0.01441	0.01201	0	0	0.02642	1	1	0	0	2
Species	Bacteria;;;TM7;;TM7_c;;EU381732_o;;EU381732_f;;EU381732_g;AY991725_s	AY991725_s	0	0	0.01729	0.01036	0.02765	0	0	2	2	4
Species	Bacteria;;;Proteobacteria;;Gammaproteobacteria;;Enterobacteriales;;Enterobacteriaceae;;Enterobacter;Enterobacter asburiae	Enterobacter asburiae	0	0	0.00864	0.01554	0.02418	0	0	1	3	4
Species	Bacteria;;;Bacteroidetes;;Bacteroidia;;Bacteroidales;;EF602759_f;;EF603769_g;EF406737_s	EF406737_s	0	0.06005	0	0	0.06005	0	5	0	0	5
Species	Bacteria;;;Bacteroidetes;;Bacteroidia;;Bacteroidales;;Bacteroidaceae;;Bacteroides;Bacteroides plebeius	Bacteroides plebeius	0	0	0	0.02589	0.02589	0	0	0	5	5
Species	Bacteria;;;Firmicutes;;Clostridia;;Clostridiales;;Lachnospiraceae;;EF406831_g;EF406831_s	EF406831_s	0	0.06005	0	0	0.06005	0	5	0	0	5
Species	Bacteria;;;Firmicutes;;Clostridia;;Clostridiales;;Lachnospiraceae;;EF604626_g;EF604626_s	EF604626_s	0	0.01201	0	0	0.01201	0	1	0	0	1
Species	Bacteria;;;Firmicutes;;Clostridia;;Clostridiales;;Ruminococcaceae;;EF406864_g;EF406864_g_uc	EF406864_g_uc	0	0.01201	0	0	0.01201	0	1	0	0	1
Species	Bacteria;;;Firmicutes;;Clostridia;;Clostridiales;;Lachnospiraceae;;EF406722_g;EF406722_g_uc	EF406722_g_uc	0	0.01201	0	0	0.01201	0	1	0	0	1
Species	Bacteria;;;Cyanobacteria;;Vampirovibrio_c;;AB034016_o;;AB034016_f;;EU622705_g;EF602798_s	EF602798_s	0.02882	0.01201	0.00864	0	0.04947	2	1	1	0	4
Species	Bacteria;;;Proteobacteria;;Alphaproteobacteria;;Terasakiella_o;;EF436386_f;;EF436386_f_uc;EF436386_f_uc_s	EF436386_f_uc_s	0.02882	0	0	0	0.02882	2	0	0	0	2
Species	Bacteria;;;Actinobacteria;;Coriobacteriia;;Coriobacteriales;;Coriobacteriaceae;;Adlercreutzia;Adlercreutzia_uc	Adlercreutzia_uc	0.01441	0.04804	0	0	0.06245	1	4	0	0	5
Species	Bacteria;;;Firmicutes;;Clostridia;;Clostridiales;;Lachnospiraceae;;EU622778_g;EF603663_s	EF603663_s	0	0	0	0	0	0	0	0	0	0
Species	Bacteria;;;Firmicutes;;Clostridia;;Clostridiales;;Ruminococcaceae;;EU508225_g;EU508225_g_uc	EU508225_g_uc	0.01441	0	0	0	0.01441	1	0	0	0	1
Species	Bacteria;;;Bacteroidetes;;Bacteroidia;;Bacteroidales;;Bacteroidaceae;;Bacteroides;Bacteroides coprophilus	Bacteroides coprophilus	0	0	0	0.02589	0.02589	0	0	0	5	5
Species	Bacteria;;;Firmicutes;;Clostridia;;Clostridiales;;Ruminococcaceae;;Faecalibacterium;Faecalibacterium_uc	Faecalibacterium_uc	0	0	0	0.02072	0.02072	0	0	0	4	4
Species	Bacteria;;;Proteobacteria;;Alphaproteobacteria;;AB185560_o;;AB185560_f;;AB185560_g;AB185560_g_uc	AB185560_g_uc	0	0	0.02593	0	0.02593	0	0	3	0	3
Species	Bacteria;;;Firmicutes;;Erysipelotrichi;;Erysipelotrichales;;Erysipelotrichaceae;;DQ815656_g;DQ815656_s	DQ815656_s	0	0.06005	0	0	0.06005	0	5	0	0	5
Species	Bacteria;;;Firmicutes;;Clostridia;;Clostridiales;;Lachnospiraceae;;AF349416_g;AF349416_s	AF349416_s	0	0	0.01729	0.01554	0.03283	0	0	2	3	5
Species	Bacteria;;;Firmicutes;;Clostridia;;Clostridiales;;Lachnospiraceae;;Oribacterium;Oribacterium sinus	Oribacterium sinus	0	0	0.04322	0	0.04322	0	0	5	0	5
Species	Bacteria;;;Firmicutes;;Clostridia;;Clostridiales;;Ruminococcaceae;;EU509900_g;EU509900_g_uc	EU509900_g_uc	0.05765	0	0	0	0.05765	4	0	0	0	4
Species	Bacteria;;;Firmicutes;;Bacilli;;Lactobacillales;;Streptococcaceae;;Streptococcus;EU453973_s	EU453973_s	0	0.06005	0	0	0.06005	0	5	0	0	5
Species	Bacteria;;;Firmicutes;;Clostridia;;Clostridiales;;Lachnospiraceae;;EF406841_g;EF406841_s	EF406841_s	0	0	0	0	0	0	0	0	0	0
Species	Bacteria;;;Firmicutes;;Clostridia;;Clostridiales;;Ruminococcaceae;;EF401882_g;4P001297_s	4P001297_s	0	0	0	0.02589	0.02589	0	0	0	5	5
Species	Bacteria;;;Proteobacteria;;Epsilonproteobacteria;;Campylobacterales;;Helicobacteraceae;;Helicobacter;Helicobacter_uc	Helicobacter_uc	0.02882	0.01201	0	0	0.04083	2	1	0	0	3
Species	Bacteria;;;Actinobacteria;;Actinobacteria_c;;Corynebacteriales;;Corynebacteriaceae;;Corynebacterium;Corynebacterium accolens	Corynebacterium accolens	0	0	0	0.01554	0.01554	0	0	0	3	3
Species	Bacteria;;;Firmicutes;;Bacilli;;Lactobacillales;;GQ130066_f;;GQ130066_f_uc;GQ130066_f_uc_s	GQ130066_f_uc_s	0	0	0.00864	0.01554	0.02418	0	0	1	3	4
Species	Bacteria;;;Firmicutes;;Clostridia;;Clostridiales;;Lachnospiraceae;;EU509913_g;EU509913_g_uc	EU509913_g_uc	0	0.03603	0	0	0.03603	0	3	0	0	3
Species	Bacteria;;;Actinobacteria;;Actinobacteria_c;;Propionibacteriales;;Propionibacteriaceae;;Propionibacterium;Propionibacterium granulosum	Propionibacterium granulosum	0	0	0	0.02072	0.02072	0	0	0	4	4
Species	Bacteria;;;Proteobacteria;;Deltaproteobacteria;;Desulfovibrionales;;Desulfovibrionales_uc;;Desulfovibrionales_uc_g;Desulfovibrionales_uc_s	Desulfovibrionales_uc_s	0.02882	0.02402	0	0	0.05284	2	2	0	0	4
Species	Bacteria;;;Proteobacteria;;Gammaproteobacteria;;Pseudomonadales;;Pseudomonadaceae;;Pseudomonas;Pseudomonas tremae	Pseudomonas tremae	0	0.02402	0.00864	0.00518	0.03784	0	2	1	1	4
Species	Bacteria;;;Deferribacteres;;Deferribacteres_c;;Deferribacterales;;Deferribacteraceae;;Mucispirillum;Mucispirillum schaedleri	Mucispirillum schaedleri	0.01441	0	0	0	0.01441	1	0	0	0	1
Species	Bacteria;;;Firmicutes;;Bacilli;;Lactobacillales;;Streptococcaceae;;Streptococcus;Streptococcus parasanguinis	Streptococcus parasanguinis	0	0	0	0.02072	0.02072	0	0	0	4	4
Species	Bacteria;;;Proteobacteria;;Betaproteobacteria;;Neisseriales;;Neisseriaceae;;Neisseria;Neisseria perflava	Neisseria perflava	0	0	0	0.02072	0.02072	0	0	0	4	4
Species	Bacteria;;;Tenericutes;;Mollicutes;;AM275436_o;;AM275436_f;;AM275436_f_uc;AM275436_f_uc_s	AM275436_f_uc_s	0	0	0	0.02072	0.02072	0	0	0	4	4
Species	Bacteria;;;Proteobacteria;;Gammaproteobacteria;;Enterobacteriales;;Enterobacteriaceae;;Enterobacter;Enterobacter_uc	Enterobacter_uc	0	0	0.00864	0.01554	0.02418	0	0	1	3	4
Species	Bacteria;;;Bacteroidetes;;Bacteroidia;;Bacteroidales;;EF602759_f;;AJ400254_g;AJ400254_g_uc	AJ400254_g_uc	0.02882	0	0	0	0.02882	2	0	0	0	2
Species	Bacteria;;;Firmicutes;;Clostridia;;Clostridiales;;Ruminococcaceae;;EF405402_g;EU622676_s	EU622676_s	0	0.01201	0	0	0.01201	0	1	0	0	1
Species	Bacteria;;;Proteobacteria;;Gammaproteobacteria;;Enterobacteriales;;Enterobacteriaceae;;Escherichia;EU622577_s	EU622577_s	0	0.02402	0	0.01036	0.03438	0	2	0	2	4
Species	Bacteria;;;Bacteroidetes;;Bacteroidia;;Bacteroidales;;EF602759_f;;EF406830_g;EF406814_s	EF406814_s	0.02882	0.02402	0	0	0.05284	2	2	0	0	4
Species	Bacteria;;;Firmicutes;;Clostridia;;Clostridiales;;Ruminococcaceae;;EF405402_g;EF604612_s	EF604612_s	0	0.01201	0	0	0.01201	0	1	0	0	1
Species	Bacteria;;;Proteobacteria;;Deltaproteobacteria;;Desulfovibrionales;;Desulfovibrionaceae;;Desulfovibrionaceae_uc;Desulfovibrionaceae_uc_s	Desulfovibrionaceae_uc_s	0.01441	0.01201	0	0	0.02642	1	1	0	0	2
Species	Bacteria;;;Actinobacteria;;Coriobacteriia;;Coriobacteriales;;Coriobacteriaceae;;Adlercreutzia;AM276097_s	AM276097_s	0.05765	0	0	0	0.05765	4	0	0	0	4
Species	Bacteria;;;Proteobacteria;;Deltaproteobacteria;;Desulfovibrionales;;Desulfovibrionaceae;;DQ815907_g;DQ815907_s	DQ815907_s	0	0.04804	0	0	0.04804	0	4	0	0	4
Species	Bacteria;;;Firmicutes;;Bacilli;;Lactobacillales;;Enterococcaceae;;Enterococcus;Enterococcus faecalis	Enterococcus faecalis	0	0.02402	0	0.01036	0.03438	0	2	0	2	4
Species	Bacteria;;;Verrucomicrobia;;Verrucomicrobiae;;Verrucomicrobiales;;Verrucomicrobiales_uc;;Verrucomicrobiales_uc_g;Verrucomicrobiales_uc_s	Verrucomicrobiales_uc_s	0.04323	0.01201	0	0	0.05524	3	1	0	0	4
Species	Bacteria;;;Firmicutes;;Clostridia;;Clostridiales;;Ruminococcaceae;;DQ015059_g;DQ015059_s	DQ015059_s	0	0.04804	0	0	0.04804	0	4	0	0	4
Species	Bacteria;;;Proteobacteria;;Alphaproteobacteria;;Rhizobiales;;Rhizobiaceae;;Shinella;Shinella zoogloeoides	Shinella zoogloeoides	0	0	0	0.02072	0.02072	0	0	0	4	4
Species	Bacteria;;;Bacteroidetes;;Bacteroidia;;Bacteroidales;;EF602759_f;;EF406806_g;DQ815542_s	DQ815542_s	0	0.01201	0	0	0.01201	0	1	0	0	1
Species	Bacteria;;;Proteobacteria;;Alphaproteobacteria;;Sphingomonadales;;Sphingomonadaceae;;Sphingobium;Sphingobium yanoikuyae	Sphingobium yanoikuyae	0	0	0	0.02072	0.02072	0	0	0	4	4
Species	Bacteria;;;Bacteroidetes;;Bacteroidia;;Bacteroidales;;EF602759_f;;EF406830_g;EF406463_s	EF406463_s	0	0	0	0	0	0	0	0	0	0
Species	Bacteria;;;Firmicutes;;Erysipelotrichi;;Erysipelotrichales;;4P000367_f;;4P000367_g;4P000367_s	4P000367_s	0.01441	0	0	0	0.01441	1	0	0	0	1
Species	Bacteria;;;Tenericutes;;Mollicutes;;AM275436_o;;EU381813_f;;EU381813_f_uc;EU381813_f_uc_s	EU381813_f_uc_s	0.01441	0	0.01729	0	0.0317	1	0	2	0	3
Species	Bacteria;;;Bacteroidetes;;Bacteroidia;;Bacteroidales;;Rikenellaceae;;Alistipes;EF603734_s	EF603734_s	0	0.02402	0	0	0.02402	0	2	0	0	2
Species	Bacteria;;;Bacteroidetes;;Bacteroidia;;Bacteroidales;;EF602759_f;;EF401843_g;DQ824928_s	DQ824928_s	0	0	0.00864	0.01554	0.02418	0	0	1	3	4
Species	Bacteria;;;Bacteroidetes;;Bacteroidia;;Bacteroidales;;Porphyromonadaceae;;Porphyromonadaceae_uc;Porphyromonadaceae_uc_s	Porphyromonadaceae_uc_s	0.02882	0	0.00864	0	0.03746	2	0	1	0	3
Species	Bacteria;;;Firmicutes;;Clostridia;;Clostridiales;;Lachnospiraceae;;Blautia;Blautia luti	Blautia luti	0	0	0.03458	0	0.03458	0	0	4	0	4
Species	Bacteria;;;Bacteroidetes;;Bacteroidia;;Bacteroidales;;EF602759_f;;EF602759_g;DQ815760_s	DQ815760_s	0	0.01201	0	0	0.01201	0	1	0	0	1
Species	Bacteria;;;Proteobacteria;;Betaproteobacteria;;Betaproteobacteria_uc;;Betaproteobacteria_uc_f;;Betaproteobacteria_uc_g;Betaproteobacteria_uc_s	Betaproteobacteria_uc_s	0.02882	0	0	0.01036	0.03918	2	0	0	2	4
Species	Bacteria;;;Proteobacteria;;Betaproteobacteria;;Burkholderiales;;Sphaerotilus_f;;Piscinibacter;Piscinibacter_uc	Piscinibacter_uc	0	0	0	0.02072	0.02072	0	0	0	4	4
Species	Bacteria;;;Firmicutes;;Clostridia;;Clostridiales;;Lachnospiraceae;;Lachnospira;Lachnospira_uc	Lachnospira_uc	0	0.04804	0	0	0.04804	0	4	0	0	4
Species	Bacteria;;;Proteobacteria;;Gammaproteobacteria;;Pseudomonadales;;Pseudomonadaceae;;Pseudomonas;Pseudomonas veronii	Pseudomonas veronii	0.01441	0	0	0.01554	0.02995	1	0	0	3	4
Species	Bacteria;;;Proteobacteria;;Alphaproteobacteria;;AB185560_o;;AB185560_o_uc;;AB185560_o_uc_g;AB185560_o_uc_s	AB185560_o_uc_s	0.01441	0	0.00864	0	0.02305	1	0	1	0	2
Species	Bacteria;;;Proteobacteria;;Alphaproteobacteria;;Alphaproteobacteria_uc;;Alphaproteobacteria_uc_f;;Alphaproteobacteria_uc_g;Alphaproteobacteria_uc_s	Alphaproteobacteria_uc_s	0	0	0.00864	0	0.00864	0	0	1	0	1
Species	Bacteria;;;Firmicutes;;Clostridia;;Clostridiales;;Ruminococcaceae;;EU508225_g;EU508225_s	EU508225_s	0	0.03603	0	0	0.03603	0	3	0	0	3
Species	Bacteria;;;Proteobacteria;;Gammaproteobacteria;;Pasteurellales;;Pasteurellaceae;;Haemophilus;Haemophilus_uc	Haemophilus_uc	0	0	0.00864	0.01554	0.02418	0	0	1	3	4
Species	Bacteria;;;Actinobacteria;;Actinobacteria_c;;Bifidobacteriales;;Bifidobacteriaceae;;Bifidobacterium;Bifidobacterium catenulatum	Bifidobacterium catenulatum	0	0.04804	0	0	0.04804	0	4	0	0	4
Species	Bacteria;;;Bacteroidetes;;Bacteroidia;;Bacteroidales;;EF602759_f;;GQ030608_g;GQ030608_g_uc	GQ030608_g_uc	0.01441	0	0	0	0.01441	1	0	0	0	1
Species	Bacteria;;;Bacteroidetes;;Cytophagia;;Cytophagales;;Cytophagales_uc;;Cytophagales_uc_g;Cytophagales_uc_s	Cytophagales_uc_s	0	0.04804	0	0	0.04804	0	4	0	0	4
Species	Bacteria;;;Firmicutes;;Clostridia;;Clostridiales;;Lachnospiraceae;;EU622778_g;EU622778_g_uc	EU622778_g_uc	0	0	0	0	0	0	0	0	0	0
Species	Bacteria;;;Proteobacteria;;Epsilonproteobacteria;;Campylobacterales;;Helicobacteraceae;;Helicobacteraceae_uc;Helicobacteraceae_uc_s	Helicobacteraceae_uc_s	0.01441	0	0	0	0.01441	1	0	0	0	1
Species	Bacteria;;;Proteobacteria;;Alphaproteobacteria;;Rhizobiales;;Rhizobiaceae;;Mesorhizobium;Mesorhizobium alhagi	Mesorhizobium alhagi	0	0	0	0.02072	0.02072	0	0	0	4	4
Species	Bacteria;;;Firmicutes;;Bacilli;;Lactobacillales;;Enterococcaceae;;Enterococcus;Enterococcus_uc	Enterococcus_uc	0	0	0	0.02072	0.02072	0	0	0	4	4
Species	Bacteria;;;Actinobacteria;;Coriobacteriia;;Coriobacteriales;;Coriobacteriaceae;;Olsenella;Olsenella_uc	Olsenella_uc	0	0.04804	0	0	0.04804	0	4	0	0	4
Species	Bacteria;;;Cyanobacteria;;Vampirovibrio_c;;AB034016_o;;AB034016_f;;AB034016_f_uc;AB034016_f_uc_s	AB034016_f_uc_s	0.01441	0	0	0	0.01441	1	0	0	0	1
Species	Bacteria;;;Proteobacteria;;Betaproteobacteria;;Burkholderiales;;Comamonadaceae;;Delftia;Delftia litopenaei	Delftia litopenaei	0	0	0	0.01036	0.01036	0	0	0	2	2
Species	Bacteria;;;Bacteroidetes;;Flavobacteria;;Flavobacteriales;;Flavobacteriaceae;;Flavobacteriaceae_uc;Flavobacteriaceae_uc_s	Flavobacteriaceae_uc_s	0	0.01201	0.00864	0.00518	0.02583	0	1	1	1	3
Species	Bacteria;;;Firmicutes;;Clostridia;;Clostridiales;;Lachnospiraceae;;EU509913_g;EU457259_s	EU457259_s	0	0.04804	0	0	0.04804	0	4	0	0	4
Species	Bacteria;;;Actinobacteria;;Actinobacteria_c;;Corynebacteriales;;Nocardiaceae;;Rhodococcus;Rhodococcus_uc	Rhodococcus_uc	0	0	0	0	0	0	0	0	0	0
Species	Bacteria;;;Proteobacteria;;Alphaproteobacteria;;Sphingomonadales;;Sphingomonadaceae;;Sphingomonas;Sphingomonas yabuuchiae	Sphingomonas yabuuchiae	0	0	0	0.00518	0.00518	0	0	0	1	1
Species	Bacteria;;;Bacteroidetes;;Bacteroidia;;Bacteroidales;;EF602759_f;;EF406830_g;EF406816_s	EF406816_s	0	0	0	0	0	0	0	0	0	0
Species	Bacteria;;;Firmicutes;;Clostridia;;Clostridiales;;Ruminococcaceae;;EU508225_g;4P001451_s	4P001451_s	0	0.03603	0	0	0.03603	0	3	0	0	3
Species	Bacteria;;;Deinococcus-Thermus;;Deinococci;;Thermales;;Thermaceae;;Thermus;Thermus thermophilus	Thermus thermophilus	0	0	0	0.01554	0.01554	0	0	0	3	3
Species	Bacteria;;;Actinobacteria;;Coriobacteriia;;Coriobacteriales;;Coriobacteriaceae;;EU504948_g;EU504948_s	EU504948_s	0	0.03603	0	0	0.03603	0	3	0	0	3
Species	Bacteria;;;Firmicutes;;Clostridia;;Clostridiales;;Lachnospiraceae;;EF100084_g;EF100084_g_uc	EF100084_g_uc	0	0.01201	0	0	0.01201	0	1	0	0	1
Species	Bacteria;;;Actinobacteria;;Coriobacteriia;;Coriobacteriales;;Coriobacteriaceae;;Enterorhabdus;Enterorhabdus_uc	Enterorhabdus_uc	0	0.03603	0	0	0.03603	0	3	0	0	3
Species	Bacteria;;;Bacteroidetes;;Bacteroidia;;Bacteroidales;;EF602759_f;;EF406806_g;EF406822_s	EF406822_s	0	0	0	0	0	0	0	0	0	0
Species	Bacteria;;;Firmicutes;;Clostridia;;Clostridiales;;Mogibacterium_f;;EU844456_g;EU844456_g_uc	EU844456_g_uc	0	0	0	0.01554	0.01554	0	0	0	3	3
Species	Bacteria;;;Firmicutes;;Clostridia;;Clostridiales;;Lachnospiraceae;;EU453505_g;EU453505_g_uc	EU453505_g_uc	0	0	0	0	0	0	0	0	0	0
Species	Bacteria;;;Firmicutes;;Bacilli;;Bacillales;;Bacillales_uc;;Bacillales_uc_g;Bacillales_uc_s	Bacillales_uc_s	0.01441	0.01201	0	0.00518	0.0316	1	1	0	1	3
Species	Bacteria;;;Bacteroidetes;;Bacteroidia;;Bacteroidales;;Rikenellaceae;;Alistipes;4P000902_s	4P000902_s	0	0	0	0.01554	0.01554	0	0	0	3	3
Species	Bacteria;;;Firmicutes;;Clostridia;;Clostridiales;;EF098426_f;;EF098426_g;EF098426_s	EF098426_s	0	0	0	0	0	0	0	0	0	0
Species	Bacteria;;;Tenericutes;;Mollicutes;;AM275436_o;;EU844239_f;;EU844239_f_uc;EU844239_f_uc_s	EU844239_f_uc_s	0	0.01201	0.01729	0	0.0293	0	1	2	0	3
Species	Bacteria;;;Tenericutes;;Mollicutes;;AM275436_o;;EF445272_f;;EF445272_g;EU455880_s	EU455880_s	0	0	0.01729	0	0.01729	0	0	2	0	2
Species	Bacteria;;;Proteobacteria;;Gammaproteobacteria;;Aeromonadales;;Aeromonadaceae;;Aeromonas;Aeromonas_uc	Aeromonas_uc	0	0	0	0.01554	0.01554	0	0	0	3	3
Species	Bacteria;;;Firmicutes;;Clostridia;;Clostridiales;;Lachnospiraceae;;EF406589_g;EF406589_s	EF406589_s	0	0	0	0	0	0	0	0	0	0
Species	Bacteria;;;Bacteroidetes;;Flavobacteria;;Flavobacteriales;;Flavobacteriaceae;;Elizabethkingia;Elizabethkingia_uc	Elizabethkingia_uc	0	0	0.00864	0.00518	0.01382	0	0	1	1	2
Species	Bacteria;;;Firmicutes;;Clostridia;;Clostridiales;;Ruminococcaceae;;DQ532165_g;EU381507_s	EU381507_s	0.02882	0	0	0	0.02882	2	0	0	0	2
Species	Bacteria;;;Actinobacteria;;Actinobacteria_c;;Micrococcales;;Micrococcaceae;;Rothia;Rothia dentocariosa	Rothia dentocariosa	0	0	0	0.01554	0.01554	0	0	0	3	3
Species	Bacteria;;;Bacteroidetes;;Bacteroidia;;Bacteroidales;;Rikenellaceae;;EU760448_g;EU760448_g_uc	EU760448_g_uc	0.01441	0	0	0	0.01441	1	0	0	0	1
Species	Bacteria;;;Firmicutes;;Clostridia;;Clostridiales;;Christensenellaceae;;Christensenellaceae_uc;Christensenellaceae_uc_s	Christensenellaceae_uc_s	0.04323	0	0	0	0.04323	3	0	0	0	3
Species	Bacteria;;;Firmicutes;;Clostridia;;Clostridiales;;Ruminococcaceae;;4P001152_g;4P001152_s	4P001152_s	0	0	0	0	0	0	0	0	0	0
Species	Bacteria;;;Firmicutes;;Clostridia;;Clostridiales;;Lachnospiraceae;;DQ015519_g;EU505508_s	EU505508_s	0	0	0	0	0	0	0	0	0	0
Species	Bacteria;;;Proteobacteria;;Gammaproteobacteria;;Pseudomonadales;;Pseudomonadaceae;;Pseudomonas;Pseudomonas reinekei	Pseudomonas reinekei	0	0	0	0	0	0	0	0	0	0
Species	Bacteria;;;Actinobacteria;;Coriobacteriia;;Coriobacteriales;;Coriobacteriaceae;;Collinsella;Collinsella aerofaciens	Collinsella aerofaciens	0	0	0	0.01554	0.01554	0	0	0	3	3
Species	Bacteria;;;Bacteroidetes;;Bacteroidia;;Bacteroidales;;EF602759_f;;EF406806_g;EF406817_s	EF406817_s	0	0	0	0	0	0	0	0	0	0
Species	Bacteria;;;Proteobacteria;;Gammaproteobacteria;;Enterobacteriales;;Enterobacteriaceae;;Yokenella;Yokenella_uc	Yokenella_uc	0	0	0	0.01554	0.01554	0	0	0	3	3
Species	Bacteria;;;Firmicutes;;Bacilli;;Bacillales;;Staphylococcaceae;;Staphylococcus;Staphylococcus caprae	Staphylococcus caprae	0	0	0	0.01554	0.01554	0	0	0	3	3
Species	Bacteria;;;Firmicutes;;Clostridia;;Clostridiales;;Ruminococcaceae;;Oscillibacter;Oscillibacter_uc	Oscillibacter_uc	0	0.01201	0	0	0.01201	0	1	0	0	1
Species	Bacteria;;;Firmicutes;;Clostridia;;Clostridiales;;Ruminococcaceae;;Oscillibacter;EF401403_s	EF401403_s	0	0	0	0.01036	0.01036	0	0	0	2	2
Species	Bacteria;;;Firmicutes;;Clostridia;;Clostridiales;;Ruminococcaceae;;EF404805_g;DQ804825_s	DQ804825_s	0	0	0	0.01554	0.01554	0	0	0	3	3
Species	Bacteria;;;Actinobacteria;;Coriobacteriia;;Coriobacteriales;;Coriobacteriaceae;;Enterorhabdus;Enterorhabdus caecimuris	Enterorhabdus caecimuris	0	0.02402	0	0	0.02402	0	2	0	0	2
Species	Bacteria;;;Firmicutes;;Bacilli;;Lactobacillales;;Streptococcaceae;;Streptococcaceae_uc;Streptococcaceae_uc_s	Streptococcaceae_uc_s	0	0.02402	0	0.00518	0.0292	0	2	0	1	3
Species	Bacteria;;;Firmicutes;;Clostridia;;Clostridiales;;Lachnospiraceae;;GQ451310_g;GQ451310_g_uc	GQ451310_g_uc	0	0.03603	0	0	0.03603	0	3	0	0	3
Species	Bacteria;;;Firmicutes;;Clostridia;;Clostridiales;;Ruminococcaceae;;ADDX_g;ADDX_g_uc	ADDX_g_uc	0	0.01201	0	0	0.01201	0	1	0	0	1
Species	Bacteria;;;Actinobacteria;;Actinobacteria_c;;Micrococcales;;Micrococcales_uc;;Micrococcales_uc_g;Micrococcales_uc_s	Micrococcales_uc_s	0	0	0	0.01554	0.01554	0	0	0	3	3
Species	Bacteria;;;Proteobacteria;;Gammaproteobacteria;;Pseudomonadales;;Pseudomonadaceae;;Pseudomonas;EF471903_s	EF471903_s	0	0	0.02593	0	0.02593	0	0	3	0	3
Species	Bacteria;;;Firmicutes;;Clostridia;;Clostridiales;;Ruminococcaceae;;DQ905034_g;DQ905034_g_uc	DQ905034_g_uc	0	0.01201	0	0	0.01201	0	1	0	0	1
Species	Bacteria;;;Proteobacteria;;Alphaproteobacteria;;Rhizobiales;;Rhizobiaceae;;Rhizobium;Rhizobium radiobacter	Rhizobium radiobacter	0	0	0	0.01554	0.01554	0	0	0	3	3
Species	Bacteria;;;Proteobacteria;;Alphaproteobacteria;;Rhizobiales;;Rhizobiaceae;;Rhizobiaceae_uc;Rhizobiaceae_uc_s	Rhizobiaceae_uc_s	0	0	0	0.01036	0.01036	0	0	0	2	2
Species	Bacteria;;;Firmicutes;;Clostridia;;Clostridiales;;Lachnospiraceae;;Clostridium_g9;EU505303_s	EU505303_s	0	0.03603	0	0	0.03603	0	3	0	0	3
Species	Bacteria;;;Actinobacteria;;Actinobacteria_c;;Bifidobacteriales;;Bifidobacteriaceae;;Bifidobacteriaceae_uc;Bifidobacteriaceae_uc_s	Bifidobacteriaceae_uc_s	0.01441	0	0	0	0.01441	1	0	0	0	1
Species	Bacteria;;;Bacteroidetes;;Bacteroidia;;Bacteroidales;;EF602759_f;;EF603769_g;EF097184_s	EF097184_s	0	0.02402	0	0	0.02402	0	2	0	0	2
Species	Bacteria;;;Firmicutes;;Clostridia;;Clostridiales;;EU381776_f;;EU381776_f_uc;EU381776_f_uc_s	EU381776_f_uc_s	0.01441	0	0	0	0.01441	1	0	0	0	1
Species	Bacteria;;;Tenericutes;;Mollicutes;;AM275436_o;;EF445272_f;;EF445272_g;EF445272_g_uc	EF445272_g_uc	0	0	0.01729	0	0.01729	0	0	2	0	2
Species	Bacteria;;;Proteobacteria;;Gammaproteobacteria;;Pseudomonadales;;Pseudomonadaceae;;Pseudomonas;Pseudomonas vancouverensis group	Pseudomonas vancouverensis group	0	0	0.01729	0	0.01729	0	0	2	0	2
Species	Bacteria;;;Bacteroidetes;;Bacteroidetes_uc;;Bacteroidetes_uc_o;;Bacteroidetes_uc_f;;Bacteroidetes_uc_g;Bacteroidetes_uc_s	Bacteroidetes_uc_s	0.02882	0	0	0	0.02882	2	0	0	0	2
Species	Bacteria;;;Proteobacteria;;Alphaproteobacteria;;Caulobacterales;;Caulobacteraceae;;Caulobacter;Caulobacter vibrioides	Caulobacter vibrioides	0	0	0	0.01554	0.01554	0	0	0	3	3
Species	Bacteria;;;Firmicutes;;Clostridia;;Clostridiales;;Peptostreptococcaceae;;Clostridium_g4;Clostridium_g4_uc	Clostridium_g4_uc	0	0.03603	0	0	0.03603	0	3	0	0	3
Species	Bacteria;;;Firmicutes;;Clostridia;;Clostridiales;;Ruminococcaceae;;EF098516_g;EF098516_s	EF098516_s	0	0.02402	0	0	0.02402	0	2	0	0	2
Species	Bacteria;;;Firmicutes;;Bacilli;;Lactobacillales;;Streptococcaceae;;Streptococcus;Streptococcus pseudopneumoniae	Streptococcus pseudopneumoniae	0	0	0	0.01554	0.01554	0	0	0	3	3
Species	Bacteria;;;Firmicutes;;Clostridia;;Clostridiales;;Ruminococcaceae;;Oscillibacter;4P001162_s	4P001162_s	0	0	0	0	0	0	0	0	0	0
Species	Bacteria;;;Bacteroidetes;;Bacteroidia;;Bacteroidales;;Prevotellaceae;;Prevotella;DQ797113_s	DQ797113_s	0	0	0	0.01036	0.01036	0	0	0	2	2
Species	Bacteria;;;Bacteroidetes;;Bacteroidia;;Bacteroidales;;EF602759_f;;EF406830_g;EF406767_s	EF406767_s	0.02882	0	0	0	0.02882	2	0	0	0	2
Species	Bacteria;;;Actinobacteria;;Actinobacteria_c;;Streptosporangiales;;Thermomonosporaceae;;EU861937_g;4P000858_s	4P000858_s	0	0.02402	0	0	0.02402	0	2	0	0	2
Species	Bacteria;;;Actinobacteria;;Actinobacteria_c;;Corynebacteriales;;Nocardiaceae;;Gordonia;Gordonia polyisoprenivorans	Gordonia polyisoprenivorans	0	0	0	0.01036	0.01036	0	0	0	2	2
Species	Bacteria;;;Firmicutes;;Clostridia;;Clostridiales;;Ruminococcaceae;;EF404845_g;4P001214_s	4P001214_s	0	0	0	0	0	0	0	0	0	0
Species	Bacteria;;;Firmicutes;;Clostridia;;Clostridiales;;Lachnospiraceae;;FJ881341_g;FJ881341_g_uc	FJ881341_g_uc	0	0	0	0	0	0	0	0	0	0
Species	Bacteria;;;Firmicutes;;Clostridia;;Clostridiales;;Lachnospiraceae;;EU453572_g;EU453572_s	EU453572_s	0	0.01201	0	0	0.01201	0	1	0	0	1
Species	Bacteria;;;Proteobacteria;;Gammaproteobacteria;;Enterobacteriales;;Enterobacteriaceae;;Klebsiella;Klebsiella variicola	Klebsiella variicola	0	0	0	0.01036	0.01036	0	0	0	2	2
Species	Bacteria;;;Firmicutes;;Clostridia;;Clostridiales;;Ruminococcaceae;;DQ532165_g;EF686573_s	EF686573_s	0.02882	0	0	0	0.02882	2	0	0	0	2
Species	Bacteria;;;Firmicutes;;Clostridia;;Clostridiales;;Lachnospiraceae;;EU454963_g;EU456301_s	EU456301_s	0	0	0	0	0	0	0	0	0	0
Species	Bacteria;;;Actinobacteria;;Actinobacteria_c;;Micrococcales;;Micrococcaceae;;Micrococcus;Micrococcus yunnanensis	Micrococcus yunnanensis	0	0	0	0.01036	0.01036	0	0	0	2	2
Species	Bacteria;;;Bacteroidetes;;Bacteroidia;;Bacteroidales;;EF602759_f;;EF406806_g;EF406712_s	EF406712_s	0	0.01201	0	0	0.01201	0	1	0	0	1
Species	Bacteria;;;Firmicutes;;Clostridia;;Clostridiales;;Lachnospiraceae;;EF602989_g;EF602989_g_uc	EF602989_g_uc	0.02882	0	0	0	0.02882	2	0	0	0	2
Species	Bacteria;;;Tenericutes;;Mollicutes;;AM275436_o;;EU381813_f;;EU381813_g;EU381813_g_uc	EU381813_g_uc	0.02882	0	0	0	0.02882	2	0	0	0	2
Species	Bacteria;;;Proteobacteria;;Betaproteobacteria;;Burkholderiales;;Comamonadaceae;;Acidovorax;Acidovorax radicis	Acidovorax radicis	0	0	0	0	0	0	0	0	0	0
Species	Bacteria;;;Proteobacteria;;Alphaproteobacteria;;Terasakiella_o;;Terasakiella_o_uc;;Terasakiella_o_uc_g;Terasakiella_o_uc_s	Terasakiella_o_uc_s	0	0	0	0	0	0	0	0	0	0
Species	Bacteria;;;Actinobacteria;;Actinobacteria_c;;Micrococcales;;Microbacteriaceae;;Agreia;Agreia pratensis	Agreia pratensis	0	0	0	0.01036	0.01036	0	0	0	2	2
Species	Bacteria;;;Firmicutes;;Clostridia;;Clostridiales;;Ruminococcaceae;;DQ015059_g;EU622764_s	EU622764_s	0	0.02402	0	0	0.02402	0	2	0	0	2
Species	Bacteria;;;Proteobacteria;;Gammaproteobacteria;;Pasteurellales;;Pasteurellaceae;;Pasteurellaceae_uc;Pasteurellaceae_uc_s	Pasteurellaceae_uc_s	0	0	0	0.01036	0.01036	0	0	0	2	2
Species	Bacteria;;;Proteobacteria;;Betaproteobacteria;;Neisseriales;;Neisseriaceae;;Neisseria;Neisseria flavescens	Neisseria flavescens	0	0	0	0.01036	0.01036	0	0	0	2	2
Species	Bacteria;;;Firmicutes;;Clostridia;;Clostridiales;;Clostridiaceae;;Clostridium;Clostridium_uc	Clostridium_uc	0	0.02402	0	0	0.02402	0	2	0	0	2
Species	Bacteria;;;Actinobacteria;;Actinobacteria_c;;Streptosporangiales;;Thermomonosporaceae;;EU861937_g;EU861937_g_uc	EU861937_g_uc	0	0.01201	0	0	0.01201	0	1	0	0	1
Species	Bacteria;;;Proteobacteria;;Gammaproteobacteria;;Pseudomonadales;;Pseudomonadaceae;;Pseudomonas;Pseudomonas seleniipraecipitans	Pseudomonas seleniipraecipitans	0	0	0	0.01036	0.01036	0	0	0	2	2
Species	Bacteria;;;Bacteroidetes;;Sphingobacteria;;Sphingobacteriales;;Sphingobacteriaceae;;Sphingobacteriaceae_uc;Sphingobacteriaceae_uc_s	Sphingobacteriaceae_uc_s	0	0	0.01729	0	0.01729	0	0	2	0	2
Species	Bacteria;;;Firmicutes;;Bacilli;;Lactobacillales;;Streptococcaceae;;Streptococcus;Streptococcus australis	Streptococcus australis	0	0	0	0.01036	0.01036	0	0	0	2	2
Species	Bacteria;;;Firmicutes;;Erysipelotrichi;;Erysipelotrichales;;4P000367_f;;4P000367_g;4P000367_g_uc	4P000367_g_uc	0	0	0	0	0	0	0	0	0	0
Species	Bacteria;;;Firmicutes;;Clostridia;;Clostridiales;;Lachnospiraceae;;Blautia;Ruminococcus obeum	Ruminococcus obeum	0	0	0.00864	0.00518	0.01382	0	0	1	1	2
Species	Bacteria;;;Firmicutes;;Clostridia;;Clostridiales;;Lachnospiraceae;;EU844703_g;EU844703_g_uc	EU844703_g_uc	0	0.01201	0	0	0.01201	0	1	0	0	1
Species	Bacteria;;;Firmicutes;;Clostridia;;Clostridiales;;Lachnospiraceae;;Blautia;EF405003_s	EF405003_s	0	0	0	0.01036	0.01036	0	0	0	2	2
Species	Bacteria;;;Bacteroidetes;;Bacteroidia;;Bacteroidales;;Rikenellaceae;;EF603250_g;EF603250_s	EF603250_s	0	0.01201	0	0	0.01201	0	1	0	0	1
Species	Bacteria;;;Proteobacteria;;Alphaproteobacteria;;Rhizobiales;;Beijerinckiaceae;;DQ984545_g;DQ984545_g_uc	DQ984545_g_uc	0	0.02402	0	0	0.02402	0	2	0	0	2
Species	Bacteria;;;Proteobacteria;;Alphaproteobacteria;;Rhizobiales;;Rhizobiales_uc;;Rhizobiales_uc_g;Rhizobiales_uc_s	Rhizobiales_uc_s	0	0	0	0.01036	0.01036	0	0	0	2	2
Species	Bacteria;;;Actinobacteria;;Coriobacteriia;;Coriobacteriales;;Coriobacteriaceae;;EU510312_g;EU510312_s	EU510312_s	0.01441	0	0	0	0.01441	1	0	0	0	1
Species	Bacteria;;;Bacteroidetes;;Bacteroidia;;Bacteroidales;;Porphyromonadaceae;;Parabacteroides;Parabacteroides goldsteinii	Parabacteroides goldsteinii	0	0	0	0	0	0	0	0	0	0
Species	Bacteria;;;Proteobacteria;;Alphaproteobacteria;;Sphingomonadales;;Sphingomonadaceae;;Sphingomonas;Sphingomonas mucosissima	Sphingomonas mucosissima	0	0.02402	0	0	0.02402	0	2	0	0	2
Species	Bacteria;;;Firmicutes;;Clostridia;;Clostridiales;;Lachnospiraceae;;EF406849_g;EF406849_g_uc	EF406849_g_uc	0	0.02402	0	0	0.02402	0	2	0	0	2
Species	Bacteria;;;Bacteroidetes;;Bacteroidia;;Bacteroidales;;Prevotellaceae;;Prevotella;Prevotella stercorea	Prevotella stercorea	0	0	0	0.01036	0.01036	0	0	0	2	2
Species	Bacteria;;;Actinobacteria;;Coriobacteriia;;Coriobacteriia_uc;;Coriobacteriia_uc_f;;Coriobacteriia_uc_g;Coriobacteriia_uc_s	Coriobacteriia_uc_s	0.01441	0	0	0	0.01441	1	0	0	0	1
Species	Bacteria;;;Firmicutes;;Clostridia;;Clostridiales;;FJ028742_f;;FJ028742_f_uc;FJ028742_f_uc_s	FJ028742_f_uc_s	0	0.02402	0	0	0.02402	0	2	0	0	2
Species	Bacteria;;;Firmicutes;;Clostridia;;Clostridiales;;Ruminococcaceae;;EF400892_g;EF403309_s	EF403309_s	0	0	0	0	0	0	0	0	0	0
Species	Bacteria;;;Firmicutes;;Bacilli;;Lactobacillales;;Streptococcaceae;;Lactococcus;Lactococcus lactis	Lactococcus lactis	0	0.01201	0	0.00518	0.01719	0	1	0	1	2
Species	Bacteria;;;Actinobacteria;;Actinobacteria_c;;Pseudonocardiales;;Pseudonocardiaceae;;Pseudonocardia;Pseudonocardia_uc	Pseudonocardia_uc	0	0.02402	0	0	0.02402	0	2	0	0	2
Species	Bacteria;;;Firmicutes;;Erysipelotrichi;;Erysipelotrichales;;Erysipelotrichaceae;;Catenibacterium;EU776822_s	EU776822_s	0	0	0	0.01036	0.01036	0	0	0	2	2
Species	Bacteria;;;Firmicutes;;Clostridia;;Clostridiales;;Lachnospiraceae;;EF406724_g;EF406724_s	EF406724_s	0.02882	0	0	0	0.02882	2	0	0	0	2
Species	Bacteria;;;Firmicutes;;Clostridia;;Clostridiales;;EF098426_f;;EF098426_g;EF604610_s	EF604610_s	0	0.01201	0	0	0.01201	0	1	0	0	1
Species	Bacteria;;;Proteobacteria;;Gammaproteobacteria;;Pseudomonadales;;Moraxellaceae;;Moraxellaceae_uc;Moraxellaceae_uc_s	Moraxellaceae_uc_s	0	0	0	0.01036	0.01036	0	0	0	2	2
Species	Bacteria;;;Proteobacteria;;Betaproteobacteria;;Burkholderiales;;Sutterella_f;;Parasutterella;Parasutterella_uc	Parasutterella_uc	0.02882	0	0	0	0.02882	2	0	0	0	2
Species	Bacteria;;;Firmicutes;;Clostridia;;Clostridiales;;Ruminococcaceae;;Oscillibacter;4P001161_s	4P001161_s	0	0.02402	0	0	0.02402	0	2	0	0	2
Species	Bacteria;;;Proteobacteria;;Gammaproteobacteria;;Pseudomonadales;;Pseudomonadaceae;;Pseudomonas;Pseudomonas orientalis	Pseudomonas orientalis	0	0	0.00864	0.00518	0.01382	0	0	1	1	2
Species	Bacteria;;;Firmicutes;;Clostridia;;Clostridiales;;Clostridiaceae;;Clostridium;Clostridium disporicum	Clostridium disporicum	0	0.02402	0	0	0.02402	0	2	0	0	2
Species	Bacteria;;;Actinobacteria;;Actinobacteria_c;;Corynebacteriales;;Corynebacteriaceae;;Corynebacterium;Corynebacterium glucuronolyticum	Corynebacterium glucuronolyticum	0	0	0	0.01036	0.01036	0	0	0	2	2
Species	Bacteria;;;Firmicutes;;Clostridia;;Clostridiales;;GU112196_f;;GU112196_f_uc;GU112196_f_uc_s	GU112196_f_uc_s	0	0.01201	0.00864	0	0.02065	0	1	1	0	2
Species	Bacteria;;;Firmicutes;;Bacilli;;Lactobacillales;;GQ130066_f;;GQ130066_g;GQ130066_g_uc	GQ130066_g_uc	0	0	0	0.01036	0.01036	0	0	0	2	2
Species	Bacteria;;;Firmicutes;;Clostridia;;Clostridiales;;Lachnospiraceae;;EU507327_g;EU507327_s	EU507327_s	0	0.02402	0	0	0.02402	0	2	0	0	2
Species	Bacteria;;;Actinobacteria;;Coriobacteriia;;Coriobacteriales;;Coriobacteriaceae;;DQ168842_g;DQ168842_g_uc	DQ168842_g_uc	0	0.02402	0	0	0.02402	0	2	0	0	2
Species	Bacteria;;;Bacteroidetes;;Bacteroidia;;Bacteroidales;;EF602759_f;;EF406830_g;EF406815_s	EF406815_s	0	0	0	0	0	0	0	0	0	0
Species	Bacteria;;;Proteobacteria;;Gammaproteobacteria;;Enterobacteriales;;Enterobacteriaceae;;Klebsiella;Klebsiella_uc	Klebsiella_uc	0	0	0	0.01036	0.01036	0	0	0	2	2
Species	Bacteria;;;Firmicutes;;Bacilli;;Lactobacillales;;Lactobacillaceae;;Lactobacillus;Lactobacillus taiwanensis	Lactobacillus taiwanensis	0	0.02402	0	0	0.02402	0	2	0	0	2
Species	Bacteria;;;Bacteroidetes;;Bacteroidia;;Bacteroidales;;EF602759_f;;EF406830_g;EF406373_s	EF406373_s	0.01441	0	0	0	0.01441	1	0	0	0	1
Species	Bacteria;;;Bacteroidetes;;Bacteroidia;;Bacteroidales;;EF602759_f;;EF406806_g;EF406461_s	EF406461_s	0	0	0	0	0	0	0	0	0	0
Species	Bacteria;;;Bacteroidetes;;Bacteroidia;;Bacteroidales;;Bacteroidaceae;;Bacteroides;Bacteroides coprocola	Bacteroides coprocola	0	0	0	0.01036	0.01036	0	0	0	2	2
Species	Bacteria;;;Firmicutes;;Clostridia;;Clostridiales;;Lachnospiraceae;;Clostridium_g12;DQ789119_s	DQ789119_s	0	0	0	0	0	0	0	0	0	0
Species	Bacteria;;;Proteobacteria;;Betaproteobacteria;;Neisseriales;;Neisseriaceae;;DQ847448_g;DQ847448_s	DQ847448_s	0	0	0	0.01036	0.01036	0	0	0	2	2
Species	Bacteria;;;Firmicutes;;Clostridia;;Clostridiales;;Ruminococcaceae;;AY976335_g;AY976335_g_uc	AY976335_g_uc	0	0.02402	0	0	0.02402	0	2	0	0	2
Species	Bacteria;;;Firmicutes;;Clostridia;;Clostridiales;;Ruminococcaceae;;DQ905034_g;EU455859_s	EU455859_s	0	0	0	0	0	0	0	0	0	0
Species	Bacteria;;;Firmicutes;;Bacilli;;Lactobacillales;;Streptococcaceae;;Streptococcus;Streptococcus lactarius	Streptococcus lactarius	0	0	0	0.01036	0.01036	0	0	0	2	2
Species	Bacteria;;;Firmicutes;;Clostridia;;Clostridiales;;Lachnospiraceae;;EF604622_g;EF604622_g_uc	EF604622_g_uc	0	0	0	0	0	0	0	0	0	0
Species	Bacteria;;;Firmicutes;;Clostridia;;Clostridiales;;Veillonellaceae;;Megamonas;Megamonas rupellensis	Megamonas rupellensis	0	0	0	0.01036	0.01036	0	0	0	2	2
Species	Bacteria;;;Proteobacteria;;Gammaproteobacteria;;Pseudomonadales;;Pseudomonadaceae;;Pseudomonas;Pseudomonas jessenii	Pseudomonas jessenii	0	0	0.00864	0	0.00864	0	0	1	0	1
Species	Bacteria;;;Firmicutes;;Clostridia;;Clostridiales;;Ruminococcaceae;;EF400892_g;EF400892_g_uc	EF400892_g_uc	0	0	0	0	0	0	0	0	0	0
Species	Bacteria;;;Proteobacteria;;Epsilonproteobacteria;;Epsilonproteobacteria_uc;;Epsilonproteobacteria_uc_f;;Epsilonproteobacteria_uc_g;Epsilonproteobacteria_uc_s	Epsilonproteobacteria_uc_s	0	0.01201	0	0	0.01201	0	1	0	0	1
Species	Bacteria;;;Proteobacteria;;Alphaproteobacteria;;AB185560_o;;AB185560_f;;AB185560_f_uc;AB185560_f_uc_s	AB185560_f_uc_s	0	0	0	0	0	0	0	0	0	0
Species	Bacteria;;;Actinobacteria;;Actinobacteria_c;;Pseudonocardiales;;Pseudonocardiaceae;;Amycolatopsis;Amycolatopsis_uc	Amycolatopsis_uc	0	0.02402	0	0	0.02402	0	2	0	0	2
Species	Bacteria;;;Bacteroidetes;;Bacteroidia;;Bacteroidales;;EF602759_f;;EF406806_g;EF406601_s	EF406601_s	0	0	0	0	0	0	0	0	0	0
Species	Bacteria;;;Proteobacteria;;Alphaproteobacteria;;Rhizobiales;;Beijerinckiaceae;;Methylocella;Methylocella_uc	Methylocella_uc	0	0	0	0.01036	0.01036	0	0	0	2	2
Species	Bacteria;;;Proteobacteria;;Alphaproteobacteria;;Rhizobiales;;Bradyrhizobiaceae;;Bradyrhizobiaceae_uc;Bradyrhizobiaceae_uc_s	Bradyrhizobiaceae_uc_s	0	0.01201	0	0.00518	0.01719	0	1	0	1	2
Species	Bacteria;;;Firmicutes;;Clostridia;;Clostridiales;;Ruminococcaceae;;EF404137_g;EF404137_s	EF404137_s	0	0	0	0.01036	0.01036	0	0	0	2	2
Species	Bacteria;;;Proteobacteria;;Betaproteobacteria;;DQ009366_o;;EF632934_f;;EF632934_g;EF516025_s	EF516025_s	0	0.02402	0	0	0.02402	0	2	0	0	2
Species	Bacteria;;;Firmicutes;;Bacilli;;Lactobacillales;;EU024341_f;;EU024341_g;EU024341_s	EU024341_s	0	0	0	0.01036	0.01036	0	0	0	2	2
Species	Bacteria;;;Firmicutes;;Clostridia;;Clostridiales;;Lachnospiraceae;;EF406849_g;EF406849_s	EF406849_s	0.01441	0.01201	0	0	0.02642	1	1	0	0	2
Species	Bacteria;;;Bacteroidetes;;Bacteroidia;;Bacteroidales;;Prevotellaceae;;Prevotella;EU462041_s	EU462041_s	0	0	0	0.01036	0.01036	0	0	0	2	2
Species	Bacteria;;;Firmicutes;;Clostridia;;Clostridiales;;Ruminococcaceae;;EF405402_g;EF405402_g_uc	EF405402_g_uc	0	0	0	0	0	0	0	0	0	0
Species	Bacteria;;;Firmicutes;;Clostridia;;Clostridiales;;Lachnospiraceae;;Dorea;Dorea_uc	Dorea_uc	0	0.01201	0	0	0.01201	0	1	0	0	1
Species	Bacteria;;;Proteobacteria;;Betaproteobacteria;;Methylophilales;;Methylophilaceae;;AY532539_g;AY532539_g_uc	AY532539_g_uc	0	0	0	0.00518	0.00518	0	0	0	1	1
Species	Bacteria;;;Firmicutes;;Clostridia;;Clostridiales;;Tissierella_f;;Peptoniphilus;Peptoniphilus indolicus	Peptoniphilus indolicus	0	0	0	0.00518	0.00518	0	0	0	1	1
Species	Bacteria;;;Firmicutes;;Clostridia;;Clostridiales;;Lachnospiraceae;;AY994025_g;EU511963_s	EU511963_s	0.01441	0	0	0	0.01441	1	0	0	0	1
Species	Bacteria;;;Bacteroidetes;;Bacteroidia;;Bacteroidales;;Rikenellaceae;;Alistipes;Alistipes putredinis	Alistipes putredinis	0	0	0	0.00518	0.00518	0	0	0	1	1
Species	Bacteria;;;Proteobacteria;;Alphaproteobacteria;;Rhizobiales;;Phyllobacteriaceae;;Phyllobacterium;Phyllobacterium_uc	Phyllobacterium_uc	0	0	0	0.00518	0.00518	0	0	0	1	1
Species	Bacteria;;;Firmicutes;;Clostridia;;Clostridiales;;Ruminococcaceae;;DQ905034_g;EU510517_s	EU510517_s	0	0	0	0	0	0	0	0	0	0
Species	Bacteria;;;Tenericutes;;Mollicutes;;AM275436_o;;AM275436_f;;AM275436_g;AM275436_g_uc	AM275436_g_uc	0	0	0.00864	0	0.00864	0	0	1	0	1
Species	Bacteria;;;Fusobacteria;;Fusobacteria_c;;Leptotrichiaceae_o;;Leptotrichiaceae;;Leptotrichia;AY349384_s	AY349384_s	0	0	0	0.00518	0.00518	0	0	0	1	1
Species	Bacteria;;;Bacteroidetes;;Bacteroidia;;Bacteroidales;;EF602759_f;;EF603769_g;EF603150_s	EF603150_s	0	0	0	0	0	0	0	0	0	0
Species	Bacteria;;;Proteobacteria;;Gammaproteobacteria;;Pseudomonadales;;Pseudomonadaceae;;Pseudomonas;Pseudomonas batumici	Pseudomonas batumici	0	0.01201	0	0	0.01201	0	1	0	0	1
Species	Bacteria;;;Firmicutes;;Bacilli;;Bacillales;;Staphylococcaceae;;Staphylococcus;Staphylococcus massiliensis	Staphylococcus massiliensis	0	0	0.00864	0	0.00864	0	0	1	0	1
Species	Bacteria;;;Proteobacteria;;Gammaproteobacteria;;Enterobacteriales;;Enterobacteriaceae;;Citrobacter;Citrobacter_uc	Citrobacter_uc	0	0	0.00864	0	0.00864	0	0	1	0	1
Species	Bacteria;;;Actinobacteria;;Coriobacteriia;;Coriobacteriales;;Coriobacteriaceae;;EU504948_g;EU511889_s	EU511889_s	0	0.01201	0	0	0.01201	0	1	0	0	1
Species	Bacteria;;;Proteobacteria;;Betaproteobacteria;;Methylophilales;;Methylophilaceae;;Methylophilaceae_uc;Methylophilaceae_uc_s	Methylophilaceae_uc_s	0	0	0	0.00518	0.00518	0	0	0	1	1
Species	Bacteria;;;Firmicutes;;Clostridia;;Clostridiales;;EF098426_f;;EF098426_f_uc;EF098426_f_uc_s	EF098426_f_uc_s	0	0	0	0	0	0	0	0	0	0
Species	Bacteria;;;Proteobacteria;;Betaproteobacteria;;Burkholderiales;;Sphaerotilus_f;;Sphaerotilus_f_uc;Sphaerotilus_f_uc_s	Sphaerotilus_f_uc_s	0	0	0	0.00518	0.00518	0	0	0	1	1
Species	Bacteria;;;Firmicutes;;Clostridia;;Clostridiales;;Lachnospiraceae;;EF098132_g;EF098132_g_uc	EF098132_g_uc	0	0.01201	0	0	0.01201	0	1	0	0	1
Species	Bacteria;;;Firmicutes;;Clostridia;;Clostridiales;;Veillonellaceae;;Veillonella;Veillonella dispar	Veillonella dispar	0	0	0	0.00518	0.00518	0	0	0	1	1
Species	Bacteria;;;Actinobacteria;;Actinobacteria_c;;Corynebacteriales;;Nocardiaceae;;Nocardiaceae_uc;Nocardiaceae_uc_s	Nocardiaceae_uc_s	0	0	0.00864	0	0.00864	0	0	1	0	1
Species	Bacteria;;;Chloroflexi;;Ktedonobacteria;;Ktedonobacterales;;EU044277_f;;EU044277_f_uc;EU044277_f_uc_s	EU044277_f_uc_s	0.01441	0	0	0	0.01441	1	0	0	0	1
Species	Bacteria;;;Actinobacteria;;Actinobacteria_c;;Bifidobacteriales;;Bifidobacteriales_uc;;Bifidobacteriales_uc_g;Bifidobacteriales_uc_s	Bifidobacteriales_uc_s	0	0	0	0	0	0	0	0	0	0
Species	Bacteria;;;Actinobacteria;;Actinobacteria_c;;Micrococcales;;Micrococcaceae;;Micrococcus;Micrococcus_uc	Micrococcus_uc	0	0	0	0.00518	0.00518	0	0	0	1	1
Species	Bacteria;;;Firmicutes;;Clostridia;;Clostridiales;;Lachnospiraceae;;AM500748_g;AM500748_g_uc	AM500748_g_uc	0	0	0	0	0	0	0	0	0	0
Species	Bacteria;;;Firmicutes;;Clostridia;;Clostridiales;;Ruminococcaceae;;Ruminococcus;DQ815703_s	DQ815703_s	0	0	0	0	0	0	0	0	0	0
Species	Bacteria;;;Actinobacteria;;Actinobacteria_c;;Actinomycetales;;Actinomycetaceae;;Actinomyces;Actinomyces odontolyticus	Actinomyces odontolyticus	0	0	0	0.00518	0.00518	0	0	0	1	1
Species	Bacteria;;;Firmicutes;;Clostridia;;Clostridiales;;Lachnospiraceae;;EU508133_g;EU508133_s	EU508133_s	0	0.01201	0	0	0.01201	0	1	0	0	1
Species	Bacteria;;;Tenericutes;;Mollicutes;;AM275436_o;;FJ367060_f;;FJ367060_g;FJ367060_g_uc	FJ367060_g_uc	0	0	0	0	0	0	0	0	0	0
Species	Bacteria;;;Actinobacteria;;Coriobacteriia;;Coriobacteriales;;Coriobacteriaceae;;EU510312_g;EU510312_g_uc	EU510312_g_uc	0	0	0	0	0	0	0	0	0	0
Species	Bacteria;;;Bacteroidetes;;Bacteroidia;;Bacteroidales;;EF602759_f;;EF603769_g;EF406401_s	EF406401_s	0	0.01201	0	0	0.01201	0	1	0	0	1
Species	Bacteria;;;Bacteroidetes;;Bacteroidia;;Bacteroidales;;Rikenellaceae;;Alistipes;EF402636_s	EF402636_s	0	0.01201	0	0	0.01201	0	1	0	0	1
Species	Bacteria;;;Proteobacteria;;Alphaproteobacteria;;Caulobacterales;;Caulobacteraceae;;Asticcacaulis;Asticcacaulis_uc	Asticcacaulis_uc	0	0	0	0.00518	0.00518	0	0	0	1	1
Species	Bacteria;;;Firmicutes;;Bacilli;;Bacillales;;Staphylococcaceae;;Staphylococcus;Staphylococcus haemolyticus	Staphylococcus haemolyticus	0	0.01201	0	0	0.01201	0	1	0	0	1
Species	Bacteria;;;Firmicutes;;Clostridia;;Clostridiales;;Ruminococcaceae;;DQ394602_g;DQ394604_s	DQ394604_s	0	0	0	0	0	0	0	0	0	0
Species	Bacteria;;;Bacteroidetes;;Bacteroidia;;Bacteroidales;;Bacteroidaceae;;Bacteroides;AB021165_s	AB021165_s	0.01441	0	0	0	0.01441	1	0	0	0	1
Species	Bacteria;;;Proteobacteria;;Betaproteobacteria;;Burkholderiales;;Alcaligenaceae;;Achromobacter;Achromobacter insolitus	Achromobacter insolitus	0	0	0.00864	0	0.00864	0	0	1	0	1
Species	Bacteria;;;Firmicutes;;Clostridia;;Clostridiales;;Mogibacterium_f;;EF604613_g;EF604613_g_uc	EF604613_g_uc	0	0.01201	0	0	0.01201	0	1	0	0	1
Species	Bacteria;;;Firmicutes;;Clostridia;;Clostridiales;;Ruminococcaceae;;Faecalibacterium;GQ047204_s	GQ047204_s	0	0	0	0.00518	0.00518	0	0	0	1	1
Species	Bacteria;;;Proteobacteria;;Gammaproteobacteria;;Chromatiales;;Chromatiales_uc;;Chromatiales_uc_g;Chromatiales_uc_s	Chromatiales_uc_s	0	0.01201	0	0	0.01201	0	1	0	0	1
Species	Bacteria;;;Actinobacteria;;Actinobacteria_c;;Actinomycetales;;Actinomycetales_uc;;Actinomycetales_uc_g;Actinomycetales_uc_s	Actinomycetales_uc_s	0	0	0	0.00518	0.00518	0	0	0	1	1
Species	Bacteria;;;Proteobacteria;;Gammaproteobacteria;;Pseudomonadales;;Pseudomonadaceae;;Pseudomonas;DQ823155_s	DQ823155_s	0	0.01201	0	0	0.01201	0	1	0	0	1
Species	Bacteria;;;Proteobacteria;;Alphaproteobacteria;;Rhizobiales;;Bradyrhizobiaceae;;Bradyrhizobium;Bradyrhizobium canariense	Bradyrhizobium canariense	0	0.01201	0	0	0.01201	0	1	0	0	1
Species	Bacteria;;;Firmicutes;;Clostridia;;Clostridiales;;EF686514_f;;EF686514_f_uc;EF686514_f_uc_s	EF686514_f_uc_s	0	0.01201	0	0	0.01201	0	1	0	0	1
Species	Bacteria;;;Firmicutes;;Bacilli;;Lactobacillales;;Lactobacillaceae;;Lactobacillus;Lactobacillus apodemi	Lactobacillus apodemi	0	0.01201	0	0	0.01201	0	1	0	0	1
Species	Bacteria;;;Firmicutes;;Clostridia;;Clostridiales;;Lachnospiraceae;;EF604634_g;EF604634_s	EF604634_s	0	0.01201	0	0	0.01201	0	1	0	0	1
Species	Bacteria;;;Bacteroidetes;;Bacteroidia;;Bacteroidales;;EF602759_f;;EF406602_g;EF406602_s	EF406602_s	0	0	0	0	0	0	0	0	0	0
Species	Bacteria;;;Firmicutes;;Clostridia;;Clostridiales;;Ruminococcaceae;;ADDX_g;EU760454_s	EU760454_s	0	0	0	0	0	0	0	0	0	0
Species	Bacteria;;;Bacteroidetes;;Bacteroidia;;Bacteroidales;;EF602759_f;;EF602759_g;EF097135_s	EF097135_s	0	0	0	0	0	0	0	0	0	0
Species	Bacteria;;;Actinobacteria;;Actinobacteria_c;;Frankiales;;Frankiaceae;;EU132518_g;EU132518_g_uc	EU132518_g_uc	0	0	0	0.00518	0.00518	0	0	0	1	1
Species	Bacteria;;;Firmicutes;;Clostridia;;Clostridiales;;Lachnospiraceae;;EF604622_g;EU622775_s	EU622775_s	0	0	0	0	0	0	0	0	0	0
Species	Bacteria;;;Firmicutes;;Clostridia;;Clostridiales;;Ruminococcaceae;;EF401882_g;EF401882_s	EF401882_s	0	0	0	0.00518	0.00518	0	0	0	1	1
Species	Bacteria;;;Cyanobacteria;;Vampirovibrio_c;;AB034016_o;;AB034016_f;;EU622705_g;EU622705_g_uc	EU622705_g_uc	0.01441	0	0	0	0.01441	1	0	0	0	1
Species	Bacteria;;;Synergistetes;;Synergistia;;Synergistia_uc;;Synergistia_uc_f;;Synergistia_uc_g;Synergistia_uc_s	Synergistia_uc_s	0	0	0	0	0	0	0	0	0	0
Species	Bacteria;;;Proteobacteria;;Gammaproteobacteria;;Pseudomonadales;;Pseudomonadaceae;;Pseudomonas;Pseudomonas caricapapayae	Pseudomonas caricapapayae	0	0.01201	0	0	0.01201	0	1	0	0	1
Species	Bacteria;;;Proteobacteria;;Gammaproteobacteria;;Alteromonadales;;Haliea_f;;Haliea_f_uc;Haliea_f_uc_s	Haliea_f_uc_s	0	0	0	0	0	0	0	0	0	0
Species	Bacteria;;;Proteobacteria;;Alphaproteobacteria;;Rhizobiales;;Brucellaceae;;Brucellaceae_uc;Brucellaceae_uc_s	Brucellaceae_uc_s	0	0	0	0.00518	0.00518	0	0	0	1	1
Species	Bacteria;;;Firmicutes;;Clostridia;;Clostridiales;;Lachnospiraceae;;FJ825526_g;FJ825526_g_uc	FJ825526_g_uc	0	0	0	0	0	0	0	0	0	0
Species	Bacteria;;;Chloroflexi;;Thermomicrobia;;EF018867_o;;EF018867_o_uc;;EF018867_o_uc_g;EF018867_o_uc_s	EF018867_o_uc_s	0	0.01201	0	0	0.01201	0	1	0	0	1
Species	Bacteria;;;Firmicutes;;Clostridia;;Clostridiales;;Lachnospiraceae;;EF406745_g;EF406745_g_uc	EF406745_g_uc	0	0	0	0	0	0	0	0	0	0
Species	Bacteria;;;Firmicutes;;Clostridia;;Clostridiales;;Lachnospiraceae;;EU453572_g;EU453572_g_uc	EU453572_g_uc	0	0.01201	0	0	0.01201	0	1	0	0	1
Species	Bacteria;;;Actinobacteria;;Coriobacteriia;;Coriobacteriales;;Coriobacteriaceae;;Atopobium;Atopobium vaginae	Atopobium vaginae	0	0	0	0.00518	0.00518	0	0	0	1	1
Species	Bacteria;;;Proteobacteria;;Alphaproteobacteria;;Rhodospirillales;;Rhodospirillales_uc;;Rhodospirillales_uc_g;Rhodospirillales_uc_s	Rhodospirillales_uc_s	0	0.01201	0	0	0.01201	0	1	0	0	1
Species	Bacteria;;;Firmicutes;;Clostridia;;Clostridiales;;Ruminococcaceae;;4P000375_g;4P000375_s	4P000375_s	0	0	0	0	0	0	0	0	0	0
Species	Bacteria;;;Cyanobacteria;;Vampirovibrio_c;;AB034016_o;;AB034016_f;;EU622719_g;EU622719_g_uc	EU622719_g_uc	0	0	0	0	0	0	0	0	0	0
Species	Bacteria;;;Actinobacteria;;Actinobacteria_c;;Micrococcales;;Micrococcaceae;;Rothia;Rothia aeria	Rothia aeria	0	0	0.00864	0	0.00864	0	0	1	0	1
Species	Bacteria;;;Firmicutes;;Clostridia;;Clostridiales;;Ruminococcaceae;;Pseudoflavonifractor;Pseudoflavonifractor_uc	Pseudoflavonifractor_uc	0	0	0	0	0	0	0	0	0	0
Species	Bacteria;;;Firmicutes;;Clostridia;;Clostridiales;;Ruminococcaceae;;EU844075_g;EU844075_g_uc	EU844075_g_uc	0	0	0	0	0	0	0	0	0	0
Species	Bacteria;;;Firmicutes;;Clostridia;;Clostridiales;;Ruminococcaceae;;EF404684_g;AB185622_s	AB185622_s	0	0	0.00864	0	0.00864	0	0	1	0	1
Species	Bacteria;;;Firmicutes;;Clostridia;;Clostridiales;;Lachnospiraceae;;DQ015519_g;DQ015519_g_uc	DQ015519_g_uc	0	0.01201	0	0	0.01201	0	1	0	0	1
Species	Bacteria;;;Actinobacteria;;Actinobacteria_c;;Actinomycetales;;Actinomycetaceae;;Actinomyces;Actinomyces viscosus	Actinomyces viscosus	0	0	0	0.00518	0.00518	0	0	0	1	1
Species	Bacteria;;;Firmicutes;;Clostridia;;Clostridiales;;Ruminococcaceae;;Subdoligranulum;Subdoligranulum_uc	Subdoligranulum_uc	0	0	0	0.00518	0.00518	0	0	0	1	1
Species	Bacteria;;;Firmicutes;;Clostridia;;Clostridiales;;Lachnospiraceae;;Butyrivibrio_g1;Butyrivibrio_g1_uc	Butyrivibrio_g1_uc	0	0.01201	0	0	0.01201	0	1	0	0	1
Species	Bacteria;;;Firmicutes;;Clostridia;;Clostridiales;;Ruminococcaceae;;Butyricicoccus;Butyricicoccus_uc	Butyricicoccus_uc	0	0	0	0	0	0	0	0	0	0
Species	Bacteria;;;Proteobacteria;;Alphaproteobacteria;;Rhizobiales;;Brucellaceae;;Ochrobactrum;Ochrobactrum_uc	Ochrobactrum_uc	0	0	0	0	0	0	0	0	0	0
Species	Bacteria;;;Firmicutes;;Clostridia;;Clostridiales;;EF406702_f;;EF406702_f_uc;EF406702_f_uc_s	EF406702_f_uc_s	0	0	0	0	0	0	0	0	0	0
Species	Bacteria;;;Firmicutes;;Clostridia;;Clostridiales;;Lachnospiraceae;;Clostridium_g7;EF603866_s	EF603866_s	0.01441	0	0	0	0.01441	1	0	0	0	1
Species	Bacteria;;;Proteobacteria;;Betaproteobacteria;;Burkholderiales;;Oxalobacteraceae;;Herbaspirillum;Herbaspirillum chlorophenolicum	Herbaspirillum chlorophenolicum	0	0	0	0.00518	0.00518	0	0	0	1	1
Species	Bacteria;;;Actinobacteria;;Actinobacteria_c;;Corynebacteriales;;Corynebacteriaceae;;Corynebacterium;Corynebacterium matruchotii	Corynebacterium matruchotii	0	0	0	0.00518	0.00518	0	0	0	1	1
Species	Bacteria;;;Proteobacteria;;Gammaproteobacteria;;Xanthomonadales;;Xanthomonadaceae;;FJ184353_g;FJ184353_s	FJ184353_s	0	0	0	0.00518	0.00518	0	0	0	1	1
Species	Bacteria;;;Firmicutes;;Clostridia;;Clostridiales;;Ruminococcaceae;;EU451934_g;EU451934_g_uc	EU451934_g_uc	0.01441	0	0	0	0.01441	1	0	0	0	1
Species	Bacteria;;;Bacteroidetes;;Bacteroidia;;Bacteroidales;;Prevotellaceae;;Prevotella;4P000020_s	4P000020_s	0	0	0	0.00518	0.00518	0	0	0	1	1
Species	Bacteria;;;Firmicutes;;Bacilli;;Lactobacillales;;Enterococcaceae;;Enterococcaceae_uc;Enterococcaceae_uc_s	Enterococcaceae_uc_s	0	0	0	0.00518	0.00518	0	0	0	1	1
Species	Bacteria;;;Firmicutes;;Clostridia;;Clostridiales;;Veillonellaceae;;Megasphaera;Megasphaera_uc	Megasphaera_uc	0	0	0	0.00518	0.00518	0	0	0	1	1
Species	Bacteria;;;Firmicutes;;Clostridia;;Clostridiales;;Ruminococcaceae;;Subdoligranulum;EU768617_s	EU768617_s	0	0	0	0.00518	0.00518	0	0	0	1	1
Species	Bacteria;;;Bacteroidetes;;Bacteroidia;;Bacteroidales;;EF602759_f;;EF406806_g;EF406435_s	EF406435_s	0	0	0	0	0	0	0	0	0	0
Species	Bacteria;;;Firmicutes;;Clostridia;;Clostridiales;;Tissierella_f;;Anaerococcus;GQ029624_s	GQ029624_s	0	0	0.00864	0	0.00864	0	0	1	0	1
Species	Bacteria;;;Bacteroidetes;;Flavobacteria;;Flavobacteria_uc;;Flavobacteria_uc_f;;Flavobacteria_uc_g;Flavobacteria_uc_s	Flavobacteria_uc_s	0	0	0	0.00518	0.00518	0	0	0	1	1
Species	Bacteria;;;Bacteroidetes;;Bacteroidia;;Bacteroidales;;Odoribacter_f;;Odoribacter_f_uc;Odoribacter_f_uc_s	Odoribacter_f_uc_s	0	0	0	0	0	0	0	0	0	0
Species	Bacteria;;;Firmicutes;;Clostridia;;Clostridiales;;Ruminococcaceae;;ADDX_g;EF405402_s	EF405402_s	0	0	0	0	0	0	0	0	0	0
Species	Bacteria;;;Proteobacteria;;Betaproteobacteria;;Neisseriales;;Neisseriaceae;;Neisseria;Neisseria subflava	Neisseria subflava	0	0	0	0.00518	0.00518	0	0	0	1	1
Species	Bacteria;;;Firmicutes;;Clostridia;;Clostridiales;;DQ673580_f;;DQ673580_f_uc;DQ673580_f_uc_s	DQ673580_f_uc_s	0	0	0	0.00518	0.00518	0	0	0	1	1
Species	Bacteria;;;Proteobacteria;;Betaproteobacteria;;Burkholderiales;;Lautropia_f;;Lautropia_f_uc;Lautropia_f_uc_s	Lautropia_f_uc_s	0	0	0	0.00518	0.00518	0	0	0	1	1
Species	Bacteria;;;Firmicutes;;Clostridia;;Clostridiales;;EU157189_f;;EU157189_g;EU157189_g_uc	EU157189_g_uc	0	0	0	0	0	0	0	0	0	0
Species	Bacteria;;;Firmicutes;;Bacilli;;Lactobacillales;;Streptococcaceae;;Lactococcus;Lactococcus_uc	Lactococcus_uc	0	0.01201	0	0	0.01201	0	1	0	0	1
Species	Bacteria;;;Firmicutes;;Clostridia;;Clostridiales;;Ruminococcaceae;;Flavonifractor;Flavonifractor_uc	Flavonifractor_uc	0	0.01201	0	0	0.01201	0	1	0	0	1
Species	Bacteria;;;Firmicutes;;Clostridia;;Clostridiales;;DQ809526_f;;DQ809526_f_uc;DQ809526_f_uc_s	DQ809526_f_uc_s	0	0	0	0	0	0	0	0	0	0
Species	Bacteria;;;Actinobacteria;;Actinobacteria_c;;Actinomycetales;;Actinomycetaceae;;Actinomyces;Actinomyces neuii	Actinomyces neuii	0	0	0	0.00518	0.00518	0	0	0	1	1
Species	Bacteria;;;Proteobacteria;;Alphaproteobacteria;;Rhizobiales;;Phyllobacteriaceae;;Phyllobacteriaceae_uc;Phyllobacteriaceae_uc_s	Phyllobacteriaceae_uc_s	0	0	0	0.00518	0.00518	0	0	0	1	1
Species	Bacteria;;;Proteobacteria;;Gammaproteobacteria;;Pseudomonadales;;Pseudomonadaceae;;Pseudomonas;AM411057_s	AM411057_s	0	0	0	0.00518	0.00518	0	0	0	1	1
Species	Bacteria;;;Proteobacteria;;Alphaproteobacteria;;Rhizobiales;;Beijerinckiaceae;;DQ984545_g;DQ984545_s	DQ984545_s	0	0.01201	0	0	0.01201	0	1	0	0	1
Species	Bacteria;;;Firmicutes;;Bacilli;;Lactobacillales;;Lactobacillaceae;;Lactobacillus;Lactobacillus intestinalis	Lactobacillus intestinalis	0.01441	0	0	0	0.01441	1	0	0	0	1
Species	Bacteria;;;Proteobacteria;;Betaproteobacteria;;Thiobacillus_o;;Thiobacillus_f;;Thiobacillus_f_uc;Thiobacillus_f_uc_s	Thiobacillus_f_uc_s	0	0	0	0.00518	0.00518	0	0	0	1	1
Species	Bacteria;;;Firmicutes;;Clostridia;;Clostridiales;;DQ326408_f;;EU266814_g;EU266814_g_uc	EU266814_g_uc	0.01441	0	0	0	0.01441	1	0	0	0	1
Species	Bacteria;;;Cyanobacteria;;AY212703_c;;AB254799_o;;AB254799_f;;AJ583204_g;AJ583204_s	AJ583204_s	0	0	0	0.00518	0.00518	0	0	0	1	1
Species	Bacteria;;;Firmicutes;;Clostridia;;Clostridiales;;Ruminococcaceae;;EF402071_g;EF402071_s	EF402071_s	0	0	0	0.00518	0.00518	0	0	0	1	1
Species	Bacteria;;;Firmicutes;;Bacilli;;Bacillales;;Staphylococcaceae;;Staphylococcus;Staphylococcus_uc	Staphylococcus_uc	0	0	0	0.00518	0.00518	0	0	0	1	1
Species	Bacteria;;;Firmicutes;;Clostridia;;Clostridiales;;Veillonellaceae;;Megasphaera;Megasphaera elsdenii	Megasphaera elsdenii	0	0	0	0.00518	0.00518	0	0	0	1	1
Species	Bacteria;;;Firmicutes;;Clostridia;;Clostridiales;;Lachnospiraceae;;EU504398_g;EU504398_g_uc	EU504398_g_uc	0	0	0	0.00518	0.00518	0	0	0	1	1
Species	Bacteria;;;Firmicutes;;Bacilli;;Bacillales;;Staphylococcaceae;;Staphylococcus;Staphylococcus hominis	Staphylococcus hominis	0	0	0	0.00518	0.00518	0	0	0	1	1
Species	Bacteria;;;Firmicutes;;Clostridia;;Clostridiales;;Ruminococcaceae;;DQ905034_g;4P000373_s	4P000373_s	0	0.01201	0	0	0.01201	0	1	0	0	1
Species	Bacteria;;;Proteobacteria;;Betaproteobacteria;;Burkholderiales;;Comamonadaceae;;Delftia;Delftia tsuruhatensis	Delftia tsuruhatensis	0	0	0	0.00518	0.00518	0	0	0	1	1
Species	Bacteria;;;Firmicutes;;Clostridia;;Clostridiales;;Veillonellaceae;;Phascolarctobacterium;Phascolarctobacterium faecium	Phascolarctobacterium faecium	0	0	0	0.00518	0.00518	0	0	0	1	1
Species	Bacteria;;;Proteobacteria;;Alphaproteobacteria;;Rhizobiales;;Methylobacteriaceae;;Bosea;Bosea_uc	Bosea_uc	0	0	0	0.00518	0.00518	0	0	0	1	1
Species	Bacteria;;;Firmicutes;;Clostridia;;Clostridiales;;Peptostreptococcaceae;;Clostridium_g4;Clostridium lituseburense	Clostridium lituseburense	0	0.01201	0	0	0.01201	0	1	0	0	1
Species	Bacteria;;;Actinobacteria;;Actinobacteria_c;;Propionibacteriales;;Propionibacteriales_uc;;Propionibacteriales_uc_g;Propionibacteriales_uc_s	Propionibacteriales_uc_s	0	0	0	0.00518	0.00518	0	0	0	1	1
Species	Bacteria;;;Proteobacteria;;Betaproteobacteria;;Burkholderiales;;Comamonadaceae;;Polaromonas;Polaromonas_uc	Polaromonas_uc	0	0	0.00864	0	0.00864	0	0	1	0	1
Species	Bacteria;;;Firmicutes;;Clostridia;;Clostridiales;;Lachnospiraceae;;EF603632_g;EF406741_s	EF406741_s	0	0	0	0	0	0	0	0	0	0
Species	Bacteria;;;Firmicutes;;Clostridia;;Clostridiales;;Ruminococcaceae;;EU762139_g;EU762139_g_uc	EU762139_g_uc	0.01441	0	0	0	0.01441	1	0	0	0	1
Species	Bacteria;;;Actinobacteria;;Actinobacteria_c;;Corynebacteriales;;Corynebacteriales_uc;;Corynebacteriales_uc_g;Corynebacteriales_uc_s	Corynebacteriales_uc_s	0	0	0.00864	0	0.00864	0	0	1	0	1
Species	Bacteria;;;Actinobacteria;;Actinobacteria_c;;Actinobacteria_c_uc;;Actinobacteria_c_uc_f;;Actinobacteria_c_uc_g;Actinobacteria_c_uc_s	Actinobacteria_c_uc_s	0	0	0	0	0	0	0	0	0	0
Species	Bacteria;;;Deferribacteres;;Deferribacteres_c;;Deferribacterales;;Deferribacteraceae;;Deferribacteraceae_uc;Deferribacteraceae_uc_s	Deferribacteraceae_uc_s	0	0.01201	0	0	0.01201	0	1	0	0	1
Species	Bacteria;;;Proteobacteria;;Gammaproteobacteria;;Alteromonadales;;Alteromonadales_uc;;Alteromonadales_uc_g;Alteromonadales_uc_s	Alteromonadales_uc_s	0	0	0	0	0	0	0	0	0	0
Species	Bacteria;;;Actinobacteria;;Actinobacteria_c;;Frankiales;;EF016814_f;;EF016814_g;EF016814_g_uc	EF016814_g_uc	0	0	0	0.00518	0.00518	0	0	0	1	1
Species	Bacteria;;;Proteobacteria;;Gammaproteobacteria;;Pseudomonadales;;Moraxellaceae;;Enhydrobacter;DQ860049_s	DQ860049_s	0	0	0	0.00518	0.00518	0	0	0	1	1
Species	Bacteria;;;Firmicutes;;Clostridia;;Clostridiales;;Lachnospiraceae;;Eubacterium_g4;Eubacterium_g4_uc	Eubacterium_g4_uc	0	0	0	0	0	0	0	0	0	0
Species	Bacteria;;;Firmicutes;;Clostridia;;Clostridiales;;Veillonellaceae;;Mitsuokella;Mitsuokella jalaludinii	Mitsuokella jalaludinii	0	0	0	0.00518	0.00518	0	0	0	1	1
Species	Bacteria;;;Firmicutes;;Clostridia;;Clostridiales;;Lachnospiraceae;;Clostridium_g7;EF404934_s	EF404934_s	0	0.01201	0	0	0.01201	0	1	0	0	1
Species	Bacteria;;;Bacteroidetes;;Bacteroidia;;Bacteroidales;;Odoribacter_f;;Odoribacter;DQ815763_s	DQ815763_s	0	0	0	0	0	0	0	0	0	0
Species	Bacteria;;;Bacteroidetes;;Flavobacteria;;Flavobacteriales;;Flavobacteriales_uc;;Flavobacteriales_uc_g;Flavobacteriales_uc_s	Flavobacteriales_uc_s	0	0.01201	0	0	0.01201	0	1	0	0	1
Species	Bacteria;;;Firmicutes;;Clostridia;;Clostridiales;;Lachnospiraceae;;EF406557_g;EF406557_s	EF406557_s	0	0	0	0	0	0	0	0	0	0
Species	Bacteria;;;Firmicutes;;Clostridia;;Clostridiales;;Lachnospiraceae;;EU453572_g;EF602817_s	EF602817_s	0	0.01201	0	0	0.01201	0	1	0	0	1
Species	Bacteria;;;Bacteroidetes;;Bacteroidia;;Bacteroidales;;Prevotellaceae;;Prevotella;DQ795058_s	DQ795058_s	0	0	0	0.00518	0.00518	0	0	0	1	1
Species	Bacteria;;;Proteobacteria;;Gammaproteobacteria;;Pseudomonadales;;Moraxellaceae;;Acinetobacter;Acinetobacter_uc	Acinetobacter_uc	0	0.01201	0	0	0.01201	0	1	0	0	1
Species	Bacteria;;;Chloroflexi;;Anaerolineae;;Anaerolinaeles;;Anaerolinaeles_uc;;Anaerolinaeles_uc_g;Anaerolinaeles_uc_s	Anaerolinaeles_uc_s	0	0	0	0	0	0	0	0	0	0
Species	Bacteria;;;Firmicutes;;Clostridia;;Clostridiales;;Lachnospiraceae;;Clostridium_g9;EF096283_s	EF096283_s	0	0	0	0	0	0	0	0	0	0
Species	Bacteria;;;Bacteroidetes;;Bacteroidia;;Bacteroidales;;EF602759_f;;EF406806_g;EF406832_s	EF406832_s	0	0	0	0	0	0	0	0	0	0
Species	Bacteria;;;Proteobacteria;;Alphaproteobacteria;;Rhizobiales;;Rhizobiaceae;;Rhizobium;Rhizobium skierniewicense	Rhizobium skierniewicense	0	0	0	0.00518	0.00518	0	0	0	1	1
Species	Bacteria;;;Firmicutes;;Clostridia;;Clostridiales;;Lachnospiraceae;;Lactonifactor;Lactonifactor_uc	Lactonifactor_uc	0	0	0	0	0	0	0	0	0	0
Species	Bacteria;;;Actinobacteria;;Coriobacteriia;;Coriobacteriales;;Coriobacteriaceae;;Collinsella;Collinsella_uc	Collinsella_uc	0	0	0	0.00518	0.00518	0	0	0	1	1
Species	Bacteria;;;Tenericutes;;Mollicutes;;AM275436_o;;AM275436_f;;AM275436_g;AM275436_s	AM275436_s	0	0	0.00864	0	0.00864	0	0	1	0	1
Species	Bacteria;;;Proteobacteria;;Deltaproteobacteria;;Desulfovibrionales;;Desulfovibrionaceae;;Desulfovibrio;Desulfovibrio_uc	Desulfovibrio_uc	0	0	0	0	0	0	0	0	0	0
Species	Bacteria;;;Proteobacteria;;Gammaproteobacteria;;Oceanospirillales;;Halomonadaceae;;Halomonas;Halomonas johnsoniae	Halomonas johnsoniae	0	0	0	0.00518	0.00518	0	0	0	1	1
Species	Bacteria;;;Proteobacteria;;Alphaproteobacteria;;Rhizobiales;;Rhizobiaceae;;Mesorhizobium;Mesorhizobium_uc	Mesorhizobium_uc	0	0	0	0.00518	0.00518	0	0	0	1	1
Species	Bacteria;;;Firmicutes;;Clostridia;;Clostridiales;;Lachnospiraceae;;EF603632_g;EF406860_s	EF406860_s	0	0	0.00864	0	0.00864	0	0	1	0	1
Species	Bacteria;;;Firmicutes;;Clostridia;;Clostridiales;;Veillonellaceae;;Dialister;EF405492_s	EF405492_s	0	0	0	0.00518	0.00518	0	0	0	1	1
Species	Bacteria;;;Firmicutes;;Clostridia;;Clostridiales;;Lachnospiraceae;;Blautia;Blautia coccoides	Blautia coccoides	0	0	0	0	0	0	0	0	0	0
Species	Bacteria;;;Firmicutes;;Clostridia;;Clostridiales;;Lachnospiraceae;;EF100040_g;EF100040_g_uc	EF100040_g_uc	0	0	0	0	0	0	0	0	0	0
Species	Bacteria;;;Firmicutes;;Clostridia;;Clostridiales;;DQ326408_f;;DQ326408_g;DQ326408_g_uc	DQ326408_g_uc	0.01441	0	0	0	0.01441	1	0	0	0	1
Species	Bacteria;;;Firmicutes;;Clostridia;;Clostridiales;;Lachnospiraceae;;Roseburia;Roseburia_uc	Roseburia_uc	0	0	0	0	0	0	0	0	0	0
Species	Bacteria;;;Bacteroidetes;;Bacteroidia;;Bacteroidales;;EF602759_f;;EF406830_g;EF406436_s	EF406436_s	0	0	0	0	0	0	0	0	0	0
Species	Bacteria;;;Firmicutes;;Erysipelotrichi;;Erysipelotrichales;;Erysipelotrichaceae;;DQ815656_g;DQ815656_g_uc	DQ815656_g_uc	0	0	0	0	0	0	0	0	0	0
Species	Bacteria;;;Bacteroidetes;;Bacteroidia;;Bacteroidales;;EU845084_f;;EF603735_g;AY993107_s	AY993107_s	0	0.01201	0	0	0.01201	0	1	0	0	1
Species	Bacteria;;;Firmicutes;;Clostridia;;Clostridiales;;Lachnospiraceae;;DQ015519_g;DQ015519_s	DQ015519_s	0	0	0	0	0	0	0	0	0	0
Species	Bacteria;;;Proteobacteria;;Gammaproteobacteria;;Pseudomonadales;;Moraxellaceae;;Acinetobacter;Acinetobacter radioresistens	Acinetobacter radioresistens	0	0	0	0.00518	0.00518	0	0	0	1	1
Species	Bacteria;;;Firmicutes;;Clostridia;;Clostridiales;;Lachnospiraceae;;EU504118_g;EU504118_g_uc	EU504118_g_uc	0	0.01201	0	0	0.01201	0	1	0	0	1
Species	Bacteria;;;Bacteroidetes;;Bacteroidia;;Bacteroidales;;EF602759_f;;EF406830_g;EF406599_s	EF406599_s	0	0	0	0	0	0	0	0	0	0
Species	Bacteria;;;Firmicutes;;Clostridia;;Clostridiales;;Clostridiaceae;;Clostridiaceae_uc;Clostridiaceae_uc_s	Clostridiaceae_uc_s	0	0.01201	0	0	0.01201	0	1	0	0	1
Species	Bacteria;;;Actinobacteria;;Actinobacteria_c;;Corynebacteriales;;Nocardiaceae;;Rhodococcus;Rhodococcus erythropolis	Rhodococcus erythropolis	0	0	0	0.00518	0.00518	0	0	0	1	1
Species	Bacteria;;;Cyanobacteria;;Vampirovibrio_c;;AB034016_o;;AB034016_o_uc;;AB034016_o_uc_g;AB034016_o_uc_s	AB034016_o_uc_s	0.01441	0	0	0	0.01441	1	0	0	0	1
Species	Bacteria;;;Firmicutes;;Clostridia;;Clostridiales;;Lachnospiraceae;;Clostridium_g9;EU508047_s	EU508047_s	0	0	0	0	0	0	0	0	0	0
Species	Bacteria;;;Bacteria_uc;;Bacteria_uc_c;;Bacteria_uc_o;;Bacteria_uc_f;;Bacteria_uc_g;Bacteria_uc_s	Bacteria_uc_s	0.01441	0	0	0	0.01441	1	0	0	0	1
Species	Bacteria;;;Proteobacteria;;Betaproteobacteria;;Burkholderiales;;Oxalobacteraceae;;Herbaspirillum;Herbaspirillum_uc	Herbaspirillum_uc	0	0	0	0.00518	0.00518	0	0	0	1	1
Species	Bacteria;;;Proteobacteria;;Deltaproteobacteria;;Bdellovibrionales;;Bdellovibrionales_uc;;Bdellovibrionales_uc_g;Bdellovibrionales_uc_s	Bdellovibrionales_uc_s	0	0	0	0.00518	0.00518	0	0	0	1	1
Species	Bacteria;;;Firmicutes;;Clostridia;;Clostridiales;;Ruminococcaceae;;4P000375_g;4P000375_g_uc	4P000375_g_uc	0	0	0	0	0	0	0	0	0	0
Species	Bacteria;;;Proteobacteria;;Alphaproteobacteria;;Rhizobiales;;Rhizobiaceae;;Rhizobium;Rhizobium_uc	Rhizobium_uc	0	0	0	0.00518	0.00518	0	0	0	1	1
Species	Bacteria;;;Firmicutes;;Clostridia;;Clostridiales;;Lachnospiraceae;;EU509913_g;EU509913_s	EU509913_s	0.01441	0	0	0	0.01441	1	0	0	0	1
Species	Bacteria;;;Firmicutes;;Bacilli;;Bacillales;;Turicibacter_f;;Turicibacter;Turicibacter_uc	Turicibacter_uc	0	0	0	0	0	0	0	0	0	0
Species	Bacteria;;;Bacteroidetes;;Bacteroidia;;Bacteroidales;;Bacteroidaceae;;Bacteroides;DQ805681_s	DQ805681_s	0	0.01201	0	0	0.01201	0	1	0	0	1
Species	Bacteria;;;Firmicutes;;Clostridia;;Clostridiales;;Ruminococcaceae;;EF404684_g;AB185778_s	AB185778_s	0	0	0	0	0	0	0	0	0	0
Species	Bacteria;;;Proteobacteria;;Gammaproteobacteria;;Enterobacteriales;;Enterobacteriaceae;;Escherichia;Escherichia hermannii	Escherichia hermannii	0	0	0	0.00518	0.00518	0	0	0	1	1
Species	Bacteria;;;Proteobacteria;;Betaproteobacteria;;Burkholderiales;;Ralstonia_f;;Ralstonia_f_uc;Ralstonia_f_uc_s	Ralstonia_f_uc_s	0	0	0	0.00518	0.00518	0	0	0	1	1
Species	Bacteria;;;Firmicutes;;Clostridia;;Clostridiales;;Lachnospiraceae;;EF099428_g;EF098714_s	EF098714_s	0	0	0	0	0	0	0	0	0	0
Species	Bacteria;;;Firmicutes;;Clostridia;;Clostridiales;;Lachnospiraceae;;Lachnospira;Eubacterium eligens	Eubacterium eligens	0	0.01201	0	0	0.01201	0	1	0	0	1
Species	Bacteria;;;Firmicutes;;Clostridia;;Clostridiales;;Lachnospiraceae;;Clostridium_g9;EF404077_s	EF404077_s	0	0.01201	0	0	0.01201	0	1	0	0	1
Species	Bacteria;;;Proteobacteria;;Alphaproteobacteria;;Rhizobiales;;Rhizobiaceae;;Mesorhizobium;Mesorhizobium albiziae	Mesorhizobium albiziae	0	0	0	0.00518	0.00518	0	0	0	1	1
Species	Bacteria;;;Firmicutes;;Bacilli;;Lactobacillales;;Streptococcaceae;;Streptococcus;Streptococcus cristatus	Streptococcus cristatus	0	0	0	0.00518	0.00518	0	0	0	1	1
Species	Bacteria;;;TM7;;TM7_uc;;TM7_uc_o;;TM7_uc_f;;TM7_uc_g;TM7_uc_s	TM7_uc_s	0.01441	0	0	0	0.01441	1	0	0	0	1
Species	Bacteria;;;Firmicutes;;Clostridia;;Clostridiales;;Lachnospiraceae;;EU509117_g;EU509117_g_uc	EU509117_g_uc	0	0	0	0	0	0	0	0	0	0
Species	Bacteria;;;Bacteroidetes;;Bacteroidia;;Bacteroidales;;Prevotellaceae;;Prevotella;4P000745_s	4P000745_s	0	0	0	0.00518	0.00518	0	0	0	1	1
Species	Bacteria;;;Proteobacteria;;Betaproteobacteria;;Burkholderiales;;Oxalobacteraceae;;EU409850_g;EU409850_s	EU409850_s	0	0	0	0	0	0	0	0	0	0
Species	Bacteria;;;Proteobacteria;;Gammaproteobacteria;;Enterobacteriales;;Enterobacteriaceae;;EF406682_g;EF406682_s	EF406682_s	0	0	0	0	0	0	0	0	0	0
Species	Bacteria;;;Firmicutes;;Clostridia;;Clostridiales;;Lachnospiraceae;;Clostridium_g12;Ruminococcus faecis	Ruminococcus faecis	0	0	0	0.00518	0.00518	0	0	0	1	1
Species	Bacteria;;;Bacteroidetes;;Bacteroidia;;Bacteroidales;;Bacteroidaceae;;Bacteroides;4P001063_s	4P001063_s	0	0	0	0.00518	0.00518	0	0	0	1	1
